# Supplementary material for: A pilot study of metabolic fitness effects of weight-supported walking in women with obesity
Source: PLoS One. 2019 Feb 20;14(2):e0211529. doi: 10.1371/journal.pone.0211529 (PMC6382100; doi:10.1371/journal.pone.0211529)
Supplement: S1 Dataset — (ZIP) [file pone.0211529.s007.zip]

Archive with 7 entries (7 files):
- C-peptide Analysis (1).xlsx
- Glucose Analysis (1).xlsx
- GLP-1 Analysis- Fitness (1).xlsx
- FFA Analysis (1).xlsx
- Combined Fitness Data1 6.23.2017 (1).xls
- Single-Time Point Fitness Data 6.23.17 (2).xlsx
- Insulin Analysis (1).xlsx
