# Supplementary material for: A pilot study of metabolic fitness effects of weight-supported walking in women with obesity
Source: PLoS One. 2019 Feb 20;14(2):e0211529. doi: 10.1371/journal.pone.0211529 (PMC6382100; doi:10.1371/journal.pone.0211529)
Supplement: S1 Dataset — (ZIP) [file pone.0211529.s007.zip › C-peptide Analysis (1).xlsx]

## Sheet: C-peptide
		C-peptide
		0	15	30	60	90	120	SUM	MEAN	STD	AUC
2013-A	PRE	1171	1400	1933	2524	4360	3928	15316	2552.67	1325.18	333984			PRE-EXERCISE						POST-EXERCISE						% CHANGE
	POST	1185	1264	2195	2391	2677	2200	11912	1985.33	615.445	255552
														n=16	Baseline	2HR	PEAK	AUC		Baseline	2HR	PEAK	AUC			Baseline	2HR	PEAK	AUC
2013-B	PRE	1578	1383	2202	2299	2323	3839	13624	2270.67	864.369	293784			2013-A	1171	3928	4360	333984		1185	2200	2391	255552			1.19556	-43.9919	-45.1606	-23.4838
	POST	1079	1207	1467	2018	3926	4079	13776	2296	1361.43	301656			2013-B	1578	3839	3839	293784		1079	4079	3926	301656			-31.6223	6.25163	2.26622	2.67952
														2013-C	1000	4297	4297	355872		1558	3472	5240	423096			55.8	-19.1994	21.9455	18.8899
2013-C	PRE	1000	2291	2824	2756	3951	4297	17119	2853.17	1187.47	355872			2013-D	941	3779	3779	269208		922	3166	3176	275664			-2.01913	-16.2212	-15.9566	2.39815
	POST	1558	1848	4128	3231	5240	3472	19477	3246.17	1386.29	423096			2013-E	1260	3233	4476	379344		989	2271	3957	295824			-21.5079	-29.7556	-11.5952	-22.017
														2013-F	1332	4190	4190	358488		1403	2663	4245	393672			5.33033	-36.4439	1.31265	9.81455
2013-D	PRE	941	1040	2101	1676	2720	3779	12257	2042.83	1079.86	269208			2013-G	2501	6114	8963	748920		1980	6053	7771	642456			-20.8317	-0.99771	-13.2991	-14.2157
	POST	922	1002	1992	2230	3176	3166	12488	2081.33	991.352	275664			2013-H	624	2584	3576	292944		601	2667	2707	241008			-3.6859	3.21207	-24.3009	-17.729
														2014-A	1633	5888	5888	481632		1646	4717	5459	436968			0.796081	-19.8879	-7.28601	-9.27347
2013-E	PRE	1260	2037	3405	3432	4476	3233	17843	2973.83	1143.19	379344			2014-B	1451	4916	4916	432384		1447	2155	3907	330096			-0.275672	-56.1635	-20.5248	-23.6567
	POST	989	1566	2489	2620	3957	2271	13892	2315.33	1013.97	295824			2014-C	810	1578	2992	262968		1127	1701	3768	302856			39.1358	7.79468	25.9358	15.1684
														2014-D	731	3390	3390	318672		474	2797	2978	288216			-35.1573	-17.4926	-12.1534	-9.55716
2013-F	PRE	1332	1637	3837	2704	2874	4190	16574	2762.33	1142.04	358488			2014-E	1318	4624	7233	581280		955	4577	6642	514656			-27.5417	-1.01644	-8.17088	-11.4616
	POST	1403	2303	4245	4039	4053	2663	18706	3117.67	1166.62	393672			2014-F	645	1555	3017	257712		659	1256	2963	218304			2.17054	-19.2283	-1.78986	-15.2915
														2014-G	1074	3038	4090	361704		953	3263	3845	359400			-11.2663	7.40619	-5.99022	-0.636985
2013-G	PRE	2501	6356	8963	6040	7587	6114	37561	6260.17	2157.6	748920			2014-H	767	1656	2952	245064		955	2765	3751	310056			24.5111	66.9686	27.0664	26.5204
	POST	1980	4393	6376	4589	7771	6053	31162	5193.67	2005.66	642456
2013-H	PRE	624	1389	2344	3078	3576	2584	13595	2265.83	1090.68	292944
	POST	601	1214	2707	2372	1695	2667	11256	1876	855.44	241008
2014-A	PRE	1633	2432	4274	3255	5018	5888	22500	3750	1607.31	481632
	POST	1646	2871	3645	2740	5459	4717	21078	3513	1396.38	436968
2014-B	PRE	1451	3363	4284	3050	4315	4916	21379	3563.17	1239.33	432384
	POST	1447	2555	3907	3566	2679	2155	16309	2718.17	904.801	330096
2014-C	PRE	810	1759	2636	2941	2992	1578	12716	2119.33	876.455	262968
	POST	1127	3492	2303	3720	3768	1701	16111	2685.17	1134.63	302856
2014-D	PRE	731	826	2669	3185	3303	3390	14104	2350.67	1243.59	318672
	POST	474	2137	2946	2814	2978	2797	14146	2357.67	972.533	288216
2014-E	PRE	1318	3513	5312	5733	7233	4624	27733	4622.17	2033.42	581280
	POST	955	3841	3596	5674	6642	4577	25285	4214.17	1964.72	514656
2014-F	PRE	645	2257	2794	3017	2727	1555	12995	2165.83	908.664	257712
	POST	659	2631	2963	2403	1815	1256	11727	1954.5	878.813	218304
2014-G	PRE	1074	3543	2748	4090	4121	3038	18614	3102.33	1135.89	361704
	POST	953	2852	3845	3528	3386	3263	17827	2971.17	1040.97	359400
2014-H	PRE	767	1600	2952	2406	2430	1656	11811	1968.5	780.86	245064
	POST	955	2335	3751	2625	2823	2765	15254	2542.33	911.995	310056

## Sheet: Baseline
t-Test: Paired Two Sample for Means
	pre	post
Mean	1177.25	1120.81
Variance	229053	162599
Observations	16	16
Pearson Correlation	0.805876
Hypothesized Mean Difference	0
df	15
t Stat	0.795143
P(T<=t) one-tail	0.219466
t Critical one-tail	1.75305
P(T<=t) two-tail	0.438932
t Critical two-tail	2.13145

## Sheet: 2HR
t-Test: Paired Two Sample for Means
	pre	post
Mean	3663.06	3112.62
Variance	1.92528e+06	1.53146e+06
Observations	16	16
Pearson Correlation	0.749275
Hypothesized Mean Difference	0
df	15
t Stat	2.34235
P(T<=t) one-tail	0.0166853
t Critical one-tail	1.75305
P(T<=t) two-tail	0.0333707
t Critical two-tail	2.13145

## Sheet: Peak
t-Test: Paired Two Sample for Means
	pre	post
Mean	4497.38	4170.38
Variance	2.64834e+06	2.11186e+06
Observations	16	16
Pearson Correlation	0.880973
Hypothesized Mean Difference	0
df	15
t Stat	1.69812
P(T<=t) one-tail	0.0550636
t Critical one-tail	1.75305
P(T<=t) two-tail	0.110127
t Critical two-tail	2.13145

## Sheet: AUC
t-Test: Paired Two Sample for Means
	pre	post
Mean	373372	349342
Variance	18026003268	1.23007e+10
Observations	16	16
Pearson Correlation	0.908672
Hypothesized Mean Difference	0
df	15
t Stat	1.68213
P(T<=t) one-tail	0.0566194
t Critical one-tail	1.75305
P(T<=t) two-tail	0.113239
t Critical two-tail	2.13145
