# Supplementary material for: A pilot study of metabolic fitness effects of weight-supported walking in women with obesity
Source: PLoS One. 2019 Feb 20;14(2):e0211529. doi: 10.1371/journal.pone.0211529 (PMC6382100; doi:10.1371/journal.pone.0211529)
Supplement: S1 Dataset — (ZIP) [file pone.0211529.s007.zip › Glucose Analysis (1).xlsx]

## Sheet: OGTT
																										% CHANGE
	OGTT												n=16	Pre						Post
	BS fast	15min	30min	60min	90min	120min	SUM	MEAN	STD	AUC				Baseline	2HR	PEAK	AUC			Baseline	2HR	PEAK	AUC			Baseline	2HR	PEAK	AUC
2013-A	128	141	175	214	161	202	1021	291.714	33.6774	21120			2013-A	128	202	214	21120		2013-A	127	180	192	20544		2013-A	-0.78125	-10.8911	-10.2804	-2.72727
	127	142	180	192	177	180	998	285.143	25.6333	20544			2013-B	123	145	167	17952		2013-B	119	127	211	19608		2013-B	-3.25203	-12.4138	26.3473	9.2246
													2013-C	88	137	139	14784		2013-C	72	124	148	14616		2013-C	-18.1818	-9.48905	6.47482	-1.13636
2013-B	123	136	151	167	162	145	884	252.571	16.3788	17952			2013-D	94	110	134	13920		2013-D	76	151	160	14160		2013-D	-19.1489	37.2727	19.403	1.72414
	119	140	164	211	196	127	957	273.429	37.6338	19608			2013-E	75	123	129	13200		2013-E	64	97	119	11712		2013-E	-14.6667	-21.1382	-7.75194	-11.2727
													2013-F	79	102	117	12264		2013-F	84	112	147	14184		2013-F	6.32911	9.80392	25.641	15.6556
2013-C	88	120	139	117	135	137	736	210.286	19.3149	14784			2013-G	82	167	206	19776		2013-G	86	167	197	18336		2013-G	4.87805	0	-4.36893	-7.28155
	72	114	137	148	128	124	723	206.571	26.4254	14616			2013-H	76	94	120	12024		2013-H	91	87	136	12240		2013-H	19.7368	-7.44681	13.3333	1.79641
													2014-A	106	157	200	18744		2014-A	98	132	155	15816		2014-A	-7.54717	-15.9236	-22.5	-15.621
2013-D	94	97	119	134	123	110	677	193.429	15.5102	13920			2014-B	87	95	118	12192		2014-B	91	71	103	9000		2014-B	4.5977	-25.2632	-12.7119	-26.1811
	76	83	93	110	160	151	673	192.286	35.572	14160			2014-C	90	87	121	10248		2014-C	94	76	141	12120		2014-C	4.44444	-12.6437	16.5289	18.267
													2014-D	81	82	107	10800		2014-D	86	83	112	11088		2014-D	6.17284	1.21951	4.6729	2.66667
2013-E	75	98	98	129	125	123	648	185.143	21.1849	13200			2014-E	82	131	148	15576		2014-E	79	98	119	12504		2014-E	-3.65854	-25.1908	-19.5946	-19.7227
	64	87	92	116	119	97	575	164.286	20.2526	11712			2014-F	81	56	89	8472		2014-F	80	69	88	8208		2014-F	-1.23457	23.2143	-1.1236	-3.11615
													2014-G	77	72	104	9744		2014-G	84	77	108	10056		2014-G	9.09091	6.94444	3.84615	3.20197
2013-F	79	84	117	111	102	102	595	170	14.9053	12264			2014-H	87	86	100	9048		2014-H	84	91	114	11832		2014-H	-3.44828	5.81395	14	30.7692
	84	95	128	147	120	112	686	196	22.7391	14184			MEAN	89.75	115.375	138.312	13741.5		MEAN	88.4375	108.875	140.625	13501.5
													STD	15.9729	39.0024	38.8994	3937.47		STD	15.9372	34.7963	35.7601	3598.36
2013-G	82	149	199	170	206	167	973	278	44.6382	19776
	86	121	161	153	197	167	885	252.857	38.8008	18336
2013-H	76	107	96	115	120	94	608	173.714	16.0707	12024
	91	82	136	112	84	87	592	169.143	21.2572	12240
2014-A	106	109	155	163	200	157	890	254.286	35.6183	18744
	98	128	136	138	155	132	787	224.857	18.702	15816
2014-B	87	118	118	110	98	95	626	178.857	12.9099	12192
	91	103	83	70	60	71	478	136.571	15.7438	9000
2014-C	90	121	108	74	68	87	548	156.571	20.1163	10248
	94	141	126	113	96	76	646	184.571	23.67	12120
2014-D	81	87	107	93	87	82	537	153.429	9.58645	10800
	86	98	100	81	112	83	560	160	12.061	11088
2014-E	82	111	143	148	145	131	760	217.143	25.7578	15576
	79	104	115	110	119	98	625	178.571	14.4418	12504
2014-F	81	96	89	68	59	56	449	128.286	16.3636	8472
	80	88	60	77	56	69	430	122.857	12.2746	8208
2014-G	77	104	95	84	78	72	510	145.714	12.1984	9744
	84	108	99	86	73	77	527	150.571	13.3179	10056
2014-H	87	100	62	51	91	86	477	136.286	18.8122	9048
	84	105	114	99	105	91	598	170.857	10.8012	11832

## Sheet: Baseline 
FASTING GLUCOSE
t-Test: Paired Two Sample for Means
	PRE	POST
Mean	89.75	88.4375
Variance	255.133	253.996
Observations	16	16
Pearson Correlation	0.850016
Hypothesized Mean Difference	0
df	15
t Stat	0.600785
P(T<=t) one-tail	0.278476
t Critical one-tail	1.75305
P(T<=t) two-tail	0.556953
t Critical two-tail	2.13145

## Sheet: PEAK 
PEAK GLUCOSE
t-Test: Paired Two Sample for Means
	Variable 1	Variable 2
Mean	138.312	140.625
Variance	1513.16	1278.78
Observations	16	16
Pearson Correlation	0.808067
Hypothesized Mean Difference	0
df	15
t Stat	-0.396653
P(T<=t) one-tail	0.348605
t Critical one-tail	1.75305
P(T<=t) two-tail	0.697209
t Critical two-tail	2.13145

## Sheet: 2HR
2HR GLUCOSE
t-Test: Paired Two Sample for Means
	PRE	POST
Mean	115.375	108.875
Variance	1521.18	1210.78
Observations	16	16
Pearson Correlation	0.872952
Hypothesized Mean Difference	0
df	15
t Stat	1.36552
P(T<=t) one-tail	0.0961086
t Critical one-tail	1.75305
P(T<=t) two-tail	0.192217
t Critical two-tail	2.13145

## Sheet: AUC
AUC
t-Test: Paired Two Sample for Means
	Variable 1	Variable 2
Mean	13741.5	13501.5
Variance	1.55037e+07	1.29482e+07
Observations	16	16
Pearson Correlation	0.886512
Hypothesized Mean Difference	0
df	15
t Stat	0.526006
P(T<=t) one-tail	0.303287
t Critical one-tail	1.75305
P(T<=t) two-tail	0.606574
t Critical two-tail	2.13145

## Sheet: HOMA DATA
													HOMA models are using FASTING glucose and Insulin levels
	mg/dl												Insulin Resistance	% Change		Beta cell Function	% Change			Insulin Resistance			Beta cell Function
2013-02 (trial)	BS fast	15min	30min	60min	90min	120min	SUM	MEAN	STD	STANDARDIZE	AUC		HOMA-IR			HOMA-B				HOMA-IR			HOMA-B
pre glucose	128	141	175	214	161	202	1021	170.167	33.6774	-1.25208	21120		218.074	48.8281		1877.62	52.8984			PRE	POST		PRE	POST
pre insulin	690	1141	1568	2657	4466	3629	14151	2358.5	1485.66	-1.12307	312240									218.074	324.556		1877.62	2870.86
post glucose	127	142	180	192	177	180	998	166.333	25.6333	-1.53446	20544		324.556			2870.86				191.941	126.933		1786.76	1243.89
post insulin	1035	1040	1874	2370	1853	1446	9618	1603	526.967	-1.07787	205872									57.363	137.244		1017	3797
																				92.1432	54.9827		1457.43	1324.89
2013-03																				83.8889	31.4469		2111.4	1056.38
pre glucose	123	136	151	167	162	145	884	147.333	16.3788	-1.48566	17952		191.941	-33.8685		1786.76	-30.3827			156.83	150.37		3600.8	3044.14
pre insulin	632	801	1026	1455	1489	1580	6983	1163.83	399.299	-1.33192	148368									314.232	60.5185		6750.66	1130.02
post glucose	119	140	164	211	196	127	957	159.5	37.6338	-1.07616	19608		126.933			1243.89				59.2988	82.0123		1433.84	1380.96
post insulin	432	570	694	1239	2541	2121	7597	1266.17	879.151	-0.948832	168648									175.62	218.262		2215.87	3250.47
																				145.43	80.4395		2738.38	1353.26
2013-04																				50	82.3951		837	1296.57
pre glucose	88	120	139	117	135	137	736	122.667	19.3149	-1.79481	14784		57.363	139.256		1017	273.353			42.8	27.1802		888.111	472.814
pre insulin	264	1878	2855	2364	2649	3666	13676	2279.33	1150.71	-1.75138	283152									164.202	52.0815		3497.49	1153.71
post glucose	72	114	137	148	128	124	723	120.5	26.4254	-1.83536	14616		137.244			3797				56	45.6296		1181.44	976.5
post insulin	772	1261	4591	3913	3799	2093	16429	2738.17	1574.97	-1.24838	364032									75.0988	76.5333		1783.75	1518.43
																				44.037	68.237		785.276	1347
																			MEAN	120.435	101.176		2122.68	1701.06
2013-06																			STD	78.3147	77.6549		1509.09	963.918
pre glucose	94	97	119	134	123	110	677	112.833	15.5102	-1.21425	13920		92.1432	-40.3291		1457.43	-9.09349
pre insulin	397	395	1049	1233	1222	1426	5722	953.667	448.153	-1.24214	127848
post glucose	76	83	93	110	160	151	673	112.167	35.572	-1.01672	14160		54.9827			1324.89
post insulin	293	320	697	916	1421	1214	4861	810.167	462.154	-1.11904	108984
2013-9
pre glucose	75	98	98	129	125	123	648	108	21.1849	-1.55771	13200		83.8889	-62.5136		2111.4	-49.968
pre insulin	453	1090	2299	2182	2324	1971	10319	1719.83	771.841	-1.64131	221496
post glucose	64	87	92	116	119	97	575	95.8333	20.2526	-1.57182	11712		31.4469			1056.38
post insulin	199	1257	1232	1221	2238	1010	7157	1192.83	651.145	-1.52629	141600
2013-10
pre glucose	79	84	117	111	102	102	595	99.1667	14.9053	-1.35299	12264		156.83	-4.11865		3600.8	-15.4592
pre insulin	804	1870	3697	2834	2640	2929	14774	2462.33	1001.28	-1.65621	309696
post glucose	84	95	128	147	120	112	686	114.333	22.7391	-1.33397	14184		150.37			3044.14
post insulin	725	1415	3856	3866	3790	1854	15506	2584.33	1419.25	-1.31009	338184
2013-12
pre glucose	82	149	199	170	206	167	973	162.167	44.6382	-1.79592	19776		314.232	-80.7408		6750.66	-83.2605
pre insulin	1552	7956	10915	7036	9727	6250	43436	7239.33	3273.48	-1.73739	851520
post glucose	86	121	161	153	197	167	885	147.5	38.8008	-1.58502	18336		60.5185			1130.02
post insulin	285	577	8263	4404	7614	4486	25629	4271.5	3367.77	-1.18372	601248
2013-13
pre glucose	76	107	96	115	120	94	608	101.333	16.0707	-1.57637	12024		59.2988	38.3036		1433.84	-3.68842
pre insulin	316	1690	2230	3557	3219	2087	13099	2183.17	1157.7	-1.61283	273816
post glucose	91	82	136	112	84	87	592	98.6667	21.2572	-0.360663	12240		82.0123			1380.96
post insulin	365	1105	2820	1779	1005	1672	8746	1457.67	840.041	-1.30073	183384
2014-01
pre glucose	106	109	155	163	200	157	890	148.333	35.6183	-1.18853	18744		175.62	24.2809		2215.87	46.6906
pre insulin	671	1333	3260	2843	3706	3894	15707	2617.83	1320.36	-1.47447	344976
post glucose	98	128	136	138	155	132	787	131.167	18.702	-1.77342	15816		218.262			3250.47
post insulin	902	2147	2750	2354	5164	3658	16975	2829.17	1452.57	-1.32673	355872
2014-02
pre glucose	87	118	118	110	98	95	626	104.333	12.9099	-1.34263	12192		145.43	-44.6884		2738.38	-50.5816
pre insulin	677	3062	3524	2898	3008	3392	16561	2760.17	1048.21	-1.98735	323976
post glucose	91	103	83	70	60	71	478	79.6667	15.7438	0.719861	9000		80.4395			1353.26
post insulin	358	1549	3120	2635	1157	1567	10386	1731	1002.11	-1.3701	212088
2014-05
pre glucose	90	121	108	74	68	87	548	91.3333	20.1163	-0.0662811	10248		50	64.7901		837	54.9073
pre insulin	225	1047	1718	1556	1109	768	6423	1070.5	540.995	-1.56286	129024
post glucose	94	141	126	113	96	76	646	107.667	23.67	-0.577385	12120		82.3951			1296.57
post insulin	355	2590	768	2514	1663	378	8268	1378	1025.6	-0.997463	136272
2014-06
pre glucose	81	87	107	93	87	82	537	89.5	9.58645	-0.886668	10800		42.8	-36.4948		888.111	-46.7618
pre insulin	214	409	1367	1706	1699	1823	7218	1203	709.772	-1.39341	163416
post glucose	86	98	100	81	112	83	560	93.3333	12.061	-0.608023	11088		27.1802			472.814
post insulin	128	879	778	823	1078	1164	4850	808.333	365.568	-1.86103	95304
2014-07
pre glucose	82	111	143	148	145	131	760	126.667	25.7578	-1.7341	15576		164.202	-68.2822		3497.49	-67.0132
pre insulin	811	3719	5174	6112	7584	5450	28850	4808.33	2328.72	-1.71654	603144
post glucose	79	104	115	110	119	98	625	104.167	14.4418	-1.74262	12504		52.0815			1153.71
post insulin	267	2557	2239	6629	7094	2076	20862	3477	2744.59	-1.16958	439320
2014-15
pre glucose	81	96	89	68	59	56	449	74.8333	16.3636	0.376853	8472		56	-18.5185		1181.44	-17.3469
pre insulin	280	2319	3035	2300	1993	1194	11121	1853.5	973.889	-1.61569	211248
post glucose	80	88	60	77	56	69	430	71.6667	12.2746	0.678907	8208		45.6296			976.5
post insulin	231	2277	2183	1362	592	740	7385	1230.83	856.386	-1.1675	122592
2014-16
pre glucose	77	104	95	84	78	72	510	85	12.1984	-0.655826	9744		75.0988	1.91024		1783.75	-14.8745
pre insulin	395	3722	3092	5041	4312	2742	19304	3217.33	1611.58	-1.75128	373968
post glucose	84	108	99	86	73	77	527	87.8333	13.3179	-0.287833	10056		76.5333			1518.43
post insulin	369	2877	4583	4611	3054	2124	17618	2936.33	1599.03	-1.60556	353784
2014-21
pre glucose	87	100	62	51	91	86	477	79.5	18.8122	0.398677	9048		44.037	54.9537		785.276	71.5321
pre insulin	205	931	1267	1221	744	701	5069	844.833	391.763	-1.63321	99312
post glucose	84	105	114	99	105	91	598	99.6667	10.8012	-1.45045	11832		68.237			1347
post insulin	329	1356	2238	1476	1559	1062	8020	1336.67	628.085	-1.60435	159936

## Sheet: HOMA GRAPHS
% HOMA IR Change										HOMA IR
										t-Test: Paired Two Sample for Means
48.8281
-33.8685											PRE	POST
139.256										Mean	120.435	101.176
-40.3291										Variance	6133.2	6030.28
-62.5136										Observations	16	16
-4.11865										Pearson Correlation	0.420838
-80.7408										Hypothesized Mean Difference	0
38.3036										df	15
24.2809										t Stat	0.917799
-44.6884										P(T<=t) one-tail	0.186623
64.7901										t Critical one-tail	1.75305
-36.4948										P(T<=t) two-tail	0.373246
-68.2822										t Critical two-tail	2.13145
-18.5185
1.91024
54.9537
										HOMA-Beta
% HOMA-B Change										t-Test: Paired Two Sample for Means
52.8984											PRE	POST
-30.3827										Mean	2122.68	1701.06
273.353										Variance	2.27734e+06	929137
-9.09349										Observations	16	16
-49.968										Pearson Correlation	-0.0090966
-15.4592										Hypothesized Mean Difference	0
-83.2605										df	15
-3.68842										t Stat	0.937956
46.6906										P(T<=t) one-tail	0.181562
-50.5816										t Critical one-tail	1.75305
54.9073										P(T<=t) two-tail	0.363125
-46.7618										t Critical two-tail	2.13145
-67.0132
-17.3469
-14.8745
71.5321
