# Supplementary material for: A pilot study of metabolic fitness effects of weight-supported walking in women with obesity
Source: PLoS One. 2019 Feb 20;14(2):e0211529. doi: 10.1371/journal.pone.0211529 (PMC6382100; doi:10.1371/journal.pone.0211529)
Supplement: S1 Dataset — (ZIP) [file pone.0211529.s007.zip › GLP-1 Analysis- Fitness (1).xlsx]

## Sheet: GLP-1
		GLP-1											n=16	Pre					Post					% CHANGE
		0	15	30	60	90	120	SUM	MEAN	STD	AUC			Baseline	2HR	PEAK	AUC		Baseline	2HR	PEAK	AUC		Baseline	2HR	PEAK	AUC
2013-A	PRE	48.9	54.59	75.87	92.36	79.02	45.95	396.69	66.115	18.9014	8210.4		2013-A	48.9	45.95	92.36	8210.4		137	79.83	184	16318.8		180.164	73.7323	99.2204	98.7577
	POST	137	99.26	184	180	99.12	79.83	779.21	129.868	44.4532	16318.8		2013-B	71.2	69.43	120	8400.72		96.36	44.43	203	11198.4		35.3371	-36.0075	69.1667	33.3029
													2013-C	57.67	30.96	107	7006.8		50.83	20.4	84.36	5437.68		-11.8606	-34.1085	-21.1589	-22.3942
2013-B	PRE	71.2	120	71.6	81.51	56.29	69.43	470.03	78.3383	21.9436	8400.72		2013-D	75.76	69.78	78.92	8275.92		74.06	38.53	74.06	7261.68		-2.24393	-44.7836	-6.15813	-12.2553
	POST	96.36	203	115	131	79.81	44.43	669.6	111.6	53.8452	11198.4		2013-E	150	45.57	150	10276.1		92.59	41.38	92.59	7176.48		-38.2733	-9.19465	-38.2733	-30.1633
													2013-F	96.61	44.81	96.61	7714.8		74.76	23.15	93.2	7281.12		-22.6167	-48.3374	-3.52966	-5.6214
2013-C	PRE	57.67	74.08	107	54.11	42.21	30.96	366.03	61.005	26.837	7006.8		2013-G	166	68.79	594	20815.4		135	38.32	256	14397.8		-18.6747	-44.2942	-56.9024	-30.831
	POST	50.83	43.36	84.36	37.55	33.43	20.4	269.93	44.9883	21.8193	5437.68		2013-H	50.53	43.56	67.23	6439.44		43.82	26.55	53.99	4850.88		-13.2792	-39.0496	-19.6936	-24.6692
													2014-A	88.02	77.01	101	9737.28		96.36	40.07	96.74	8178.72		9.47512	-47.9678	-4.21782	-16.0061
2013-D	PRE	75.76	78.25	78.92	64.26	56.11	69.78	423.08	70.5133	9.00171	8275.92		2014-B	98.14	94.68	98.14	9447.84		105	67.14	105	10509.8		6.99001	-29.0875	6.99001	11.2407
	POST	74.06	69.04	65.44	62.12	62.42	38.53	371.61	61.935	12.3113	7261.68		2014-C	49.21	47.35	73.62	6314.64		59.96	57.39	124	9881.52		21.8452	21.2038	68.4325	56.4859
													2014-D	39.09	35.55	50.77	4372.56		61.13	44.9	76.69	7203.6		56.3827	26.301	51.0538	64.7456
2013-E	PRE	150	124	108	65.77	58.83	45.57	552.17	92.0283	41.4439	10276.1		2014-E	70.64	12.57	94.48	5192.4		41.82	7.59	53.83	3529.2		-40.7984	-39.6181	-43.025	-32.0314
	POST	92.59	68.56	66.78	46.51	51.76	41.38	367.58	61.2633	18.8061	7176.48		2014-F	53.01	47.07	92.79	7255.92		44.14	35.33	98.73	7048.8		-16.7327	-24.9416	6.40155	-2.8545
													2014-G	56.46	23.02	56.46	4634.4		46.71	21.98	54.03	5110.08		-17.2689	-4.51781	-4.30393	10.2641
	PRE	96.61	85.07	82.37	57.67	39.99	44.81	406.52	67.7533	23.4311	7714.8		2014-H	68.35	70.9	165	13350		75.76	82.64	142	12633.6		10.8413	16.5585	-13.9394	-5.36629
2013-F	POST	74.76	78.64	93.2	67.4	44.87	23.15	382.02	63.67	25.41	7281.12
	PRE	166	594	422	118	92.52	68.79	1461.31	243.552	214.377	20815.4
2013-G	POST	135	175	256	97.38	73.21	38.32	774.91	129.152	78.251	14397.8
	PRE	50.53	67.23	63.81	65.84	44.57	43.56	335.54	55.9233	10.9473	6439.44
2013-H	POST	43.82	41.55	53.99	46.14	31.62	26.55	243.67	40.6117	9.99296	4850.88
	PRE	88.02	87.01	101	73.14	66.55	77.01	492.73	82.1217	12.3641	9737.28
2014-A	POST	96.36	96.74	89.05	53.36	61.94	40.07	437.52	72.92	24.3281	8178.72
2014-B	PRE	98.14	94.88	73.94	66.34	60.56	94.68	488.54	81.4233	16.4624	9447.84
	POST	105	105	104	86.4	75.37	67.14	542.91	90.485	16.6983	10509.8
2014-C	PRE	49.21	73.62	69.83	56.95	39.77	47.35	336.73	56.1217	13.3183	6314.64
	POST	59.96	117	91.63	124	78.75	57.39	528.73	88.1217	28.1385	9881.52
2014-D	PRE	39.09	32	50.77	32.84	23.94	35.55	214.19	35.6983	8.9307	4372.56
	POST	61.13	76.69	60.15	59.85	74.12	44.9	376.84	62.8067	11.4891	7203.6
2014-E	PRE	70.64	94.48	67.63	43.98	21.53	12.57	310.83	51.805	31.4437	5192.4
	POST	41.82	53.83	41.67	39.73	16.24	7.59	200.88	33.48	17.6484	3529.2
2014-F	PRE	53.01	92.79	70.53	63.89	67.83	47.07	395.12	65.8533	15.9561	7255.92
	POST	44.14	98.73	78.69	84.51	51.03	35.33	392.43	65.405	25.359	7048.8
2014-G	PRE	56.46	44.9	38.53	40.84	34.25	23.02	238	39.6667	11.1223	4634.4
	POST	46.71	49.66	53.75	54.03	36.45	21.98	262.58	43.7633	12.4627	5110.08
2014-H	PRE	68.35	149	130	165	122	70.9	705.25	117.542	40.0307	13350
	POST	75.76	108	142	108	118	82.64	634.4	105.733	24.1152	12633.6

## Sheet: Baseline
t-Test: Paired Two Sample for Means
	pre	post
	Baseline	Baseline
Mean	77.4744	77.2063
Variance	1294.7	954.539
Observations	16	16
Pearson Correlation	0.561877
Hypothesized Mean Difference	0
df	15
t Stat	0.0339158
P(T<=t) one-tail	0.486696
t Critical one-tail	1.75305
P(T<=t) two-tail	0.973392
t Critical two-tail	2.13145

## Sheet: PEAK
t-Test: Paired Two Sample for Means
	pre	post
	PEAK	PEAK
Mean	127.399	112.014
Variance	16392.6	3332.85
Observations	16	16
Pearson Correlation	0.724353
Hypothesized Mean Difference	0
df	15
t Stat	0.648063
P(T<=t) one-tail	0.26337
t Critical one-tail	1.75305
P(T<=t) two-tail	0.52674
t Critical two-tail	2.13145

## Sheet: 2HR
t-Test: Paired Two Sample for Means
	pre	post
	2HR	2HR
Mean	51.6875	41.8519
Variance	470.615	445.678
Observations	16	16
Pearson Correlation	0.590572
Hypothesized Mean Difference	0
df	15
t Stat	2.03067
P(T<=t) one-tail	0.0302027
t Critical one-tail	1.75305
P(T<=t) two-tail	0.0604053
t Critical two-tail	2.13145

## Sheet: AUC
t-Test: Paired Two Sample for Means
	pre	post
	AUC	AUC
Mean	8590.29	8626.14
Variance	1.58083e+07	1.29023e+07
Observations	16	16
Pearson Correlation	0.635476
Hypothesized Mean Difference	0
df	15
t Stat	-0.0441295
P(T<=t) one-tail	0.482692
t Critical one-tail	1.75305
P(T<=t) two-tail	0.965383
t Critical two-tail	2.13145
