# Supplementary material for: A pilot study of metabolic fitness effects of weight-supported walking in women with obesity
Source: PLoS One. 2019 Feb 20;14(2):e0211529. doi: 10.1371/journal.pone.0211529 (PMC6382100; doi:10.1371/journal.pone.0211529)
Supplement: S1 Dataset — (ZIP) [file pone.0211529.s007.zip › FFA Analysis (1).xlsx]

## Sheet: FFA
																											% CHANGE
		FFA												n=16	Pre						Post
		0	15	30	60	90	120	SUM	MEAN	STD	AUC				Baseline	2HR	PEAK	AUC			Baseline	2HR	PEAK	AUC			Baseline	2HR	PEAK	AUC
2013-A	Pre	14.9701	13.0369	13.7457	10.3304	1.63086	2.79079	56.5047	16.1442	5.79729	1043.23			2013-A	14.9701	2.79079	14.9701	1043.23		2013-A	11.4903	2.08194	11.49	900.943		2013-A	-23.245	-25.3995	-23.247	-13.6389
	Post	11.4903	10.7814	11.0392	8.46158	4.46625	2.08194	48.3207	13.8059	3.92077	900.943			2013-B	8.59046	3.37076	15.099	899.396		2013-B	34.3668	3.113	34.367	1686.6		2013-B	300.057	-7.64703	127.611	87.5263
														2013-C	30.1781	1.24421	30.1781	1630.93		2013-C	14.0679	2.08194	19.803	1224.18		2013-C	-53.3837	67.33	-34.3796	-24.9398
2013-B	Pre	8.59046	12.3925	15.099	6.46392	3.95073	3.37076	49.8673	14.2478	4.68279	899.396			2013-D	13.7581	2.9138	15.5442	1150.35		2013-D	17.6493	3.04138	17.649	1252.92		2013-D	28.2829	4.37848	13.5406	8.91681
	Post	34.3668	24.7651	20.7698	8.6549	3.37076	3.113	95.0403	27.1544	12.7772	1686.6			2013-E	15.4166	1.89316	15.544	972.756		2013-E	19.563	0.936306	19.563	968.163		2013-E	26.8953	-50.5426	25.8556	-0.472151
														2013-F	9.2928	1.38284	10.186	634.414		2013-F	11.0789	3.74307	11.079	916.111		2013-F	19.2205	170.68	8.76694	44.4026
2013-C	Pre	30.1781	12.1991	22.7674	7.55941	6.20615	1.24421	80.1545	22.9013	10.9938	1630.93			2013-G	14.7149	3.04138	14.715	975.818		2013-G	14.9701	1.25526	22.497	1070.74		2013-G	1.73402	-58.7274	52.8848	9.72717
	Post	14.0679	18.5143	19.8032	10.137	4.91734	2.08194	69.5217	19.8634	7.1914	1224.18			2013-H	18.351	3.04138	18.351	1171.78		2013-H	16.1183	2.97759	14.524	1226.9		2013-H	-12.1664	-2.09741	-20.8544	4.70349
														2014-A	12.7846	1.7509	13.915	712.607		2014-A	9.59413	0.022735	10.259	524.369		2014-A	-24.9555	-98.7015	-26.2738	-26.4153
2013-D	Pre	13.7581	13.9495	15.5442	10.6962	5.01887	2.9138	61.8806	17.6802	5.20348	1150.35			2014-B	11.7211	1.95031	13.848	722.178		2014-B	17.9026	2.61499	17.903	843.416		2014-B	52.7384	34.0808	29.2822	16.7878
	Post	17.6493	15.2891	16.0545	11.4617	3.99823	3.04138	67.4941	19.284	6.33029	1252.92			2014-C	15.9086	2.94733	15.909	919.987		2014-C	14.978	0.753883	14.978	427.06		2014-C	-5.84937	-74.4215	-5.85203	-53.5798
														2014-D	28.7369	1.68444	28.737	1030.06		2014-D	9.86	4.34316	9.86	795.559		2014-D	-65.6887	157.84	-65.6888	-22.7656
2013-E	Pre	15.4166	14.9701	15.5442	4.63613	3.04138	1.89316	55.5016	15.8576	6.69809	972.756			2014-E	17.3709	1.15269	19.897	868.939		2014-E	21.7578	2.28265	21.578	1176.82		2014-E	25.2543	98.0277	8.44851	35.4317
	Post	19.563	10.8875	14.2684	4.63613	0.936306	0.936306	51.2277	14.6365	7.62502	968.163			2014-F	10.7241	0.355075	10.724	514.798		2014-F	16.3074	0.953287	16.307	656.774		2014-F	52.0633	168.475	52.0608	27.5789
														2014-G	7.23721	0.922011	7.237	390.572		2014-G	3.30632	0.85757	7.946	327.162		2014-G	-54.315	-6.98915	9.79688	-16.2351
2013-F	Pre	9.2928	10.1859	9.54796	4.25339	1.95695	1.38284	36.6198	10.4628	4.03988	634.414			2014-H	8.26826	2.0175	9.235	565.335		2014-H	10.137	1.30866	11.361	569.975		2014-H	22.6019	-35.1349	23.0211	0.820705
	Post	11.0789	9.73933	10.8875	8.14458	4.31718	3.74307	47.9106	13.6887	3.24182	916.111			MEAN	14.8765	2.02866	15.8806	887.696		MEAN	15.1967	2.02296	16.3227	910.48
														STD	6.59031	0.898379	6.22284	302.807		STD	6.8505	1.21923	6.56974	359.563
2013-G	Pre	14.7149	10.441	12.9288	5.59298	4.38097	3.04138	51.1001	14.6	4.84189	975.818
	Post	14.9701	22.4973	13.4391	10.1221	4.8275	1.25526	67.1114	19.1747	7.5832	1070.74
2013-H	Pre	18.351	20.0095	17.139	6.61362	3.67928	3.04138	68.8337	19.6668	7.84512	1171.78
	Post	16.1183	14.5236	17.5855	9.73933	4.69992	2.97759	65.6442	18.7555	6.12536	1226.9
2014-A	Pre	12.7846	13.9146	10.7906	2.74792	1.61797	1.7509	43.6065	12.459	5.8277	712.607
	Post	9.59413	10.2588	7.33422	4.27669	0.620947	0.022735	32.1075	9.17358	4.42588	524.369
2014-B	Pre	11.7211	13.8481	8.26477	6.13779	2.01678	1.95031	43.9388	12.554	4.92409	722.178
	Post	17.9026	9.12885	8.39771	3.87788	2.34912	2.61499	44.2712	12.6489	5.91777	843.416
2014-C	Pre	15.9086	10.3253	10.7906	6.40366	2.28265	2.94733	48.6581	13.9023	5.22367	919.987
	Post	14.978	6.73601	0.687415	0.886819	0.488011	0.753883	24.5302	7.00862	5.8565	427.06
2014-D	Pre	28.7369	18.1685	7.33422	4.47609	0.687415	1.68444	61.0876	17.4536	11.0552	1030.06
	Post	9.86	4.74196	8.06537	7.20128	3.67848	4.34316	37.8902	10.8258	2.43845	795.559
2014-E	Pre	17.3709	19.8967	12.6517	3.61201	1.41856	1.15269	56.1025	16.0293	8.36057	868.939
	Post	21.7578	14.5128	16.9056	5.80545	2.28265	2.28265	63.5469	18.1563	8.25724	1176.82
2014-F	Pre	10.7241	10.2588	6.80247	2.54852	1.01976	0.355075	31.7087	9.05963	4.61757	514.798
	Post	16.3074	13.7816	5.53958	1.81737	2.74792	0.953287	41.1472	11.7563	6.57468	656.774
2014-G	Pre	7.23721	7.23721	3.88629	2.21083	2.0175	0.922011	23.511	6.71744	2.73998	390.572
	Post	3.30632	7.94605	5.23954	3.24188	0.986452	0.85757	21.5778	6.16509	2.68858	327.162
2014-H	Pre	8.26826	9.23487	6.07727	4.53069	2.66191	2.0175	32.7905	9.36872	2.93464	565.335
	Post	10.137	11.3614	8.20382	3.113	0.986452	1.30866	35.1104	10.0315	4.60573	569.975

## Sheet: BASELINE
t-Test: Paired Two Sample for Means
	Variable 1	Variable 2
Mean	14.8765	15.1967
Variance	43.4321	46.9294
Observations	16	16
Pearson Correlation	-0.0697951
Hypothesized Mean Difference	0
df	15
t Stat	-0.130296
P(T<=t) one-tail	0.449032
t Critical one-tail	1.75305
P(T<=t) two-tail	0.898063
t Critical two-tail	2.13145

## Sheet: 2HR
t-Test: Paired Two Sample for Means
	Variable 1	Variable 2
Mean	2.02866	2.02296
Variance	0.807085	1.48652
Observations	16	16
Pearson Correlation	0.182212
Hypothesized Mean Difference	0
df	15
t Stat	0.0165586
P(T<=t) one-tail	0.493503
t Critical one-tail	1.75305
P(T<=t) two-tail	0.987007
t Critical two-tail	2.13145

## Sheet: PEAK 
t-Test: Paired Two Sample for Means
	Variable 1	Variable 2
Mean	15.8806	16.3227
Variance	38.7237	43.1615
Observations	16	16
Pearson Correlation	0.177562
Hypothesized Mean Difference	0
df	15
t Stat	-0.215486
P(T<=t) one-tail	0.416146
t Critical one-tail	1.75305
P(T<=t) two-tail	0.832291
t Critical two-tail	2.13145

## Sheet: AUC
t-Test: Paired Two Sample for Means
	pre	POST
Mean	887.696	910.48
Variance	91691.9	129285
Observations	16	16
Pearson Correlation	0.596553
Hypothesized Mean Difference	0
df	15
t Stat	-0.301991
P(T<=t) one-tail	0.383403
t Critical one-tail	1.75305
P(T<=t) two-tail	0.766806
t Critical two-tail	2.13145
