# Supplementary material for: A pilot study of metabolic fitness effects of weight-supported walking in women with obesity
Source: PLoS One. 2019 Feb 20;14(2):e0211529. doi: 10.1371/journal.pone.0211529 (PMC6382100; doi:10.1371/journal.pone.0211529)
Supplement: S1 Dataset — (ZIP) [file pone.0211529.s007.zip › Combined Fitness Data1 6.23.2017 (1).xls]

## Sheet: Timeline
TIMELINE		FitBit Intervals		AlterG				Blood Draw (OGTT & Biomarker) Dates
	ID	Pre-Exercise	Post Exercise	# Bouts Completed	Start Date	Finish Date	Length of Time (days)	Pre-Exercise	Post-Exercise	Length of Time (days)
2013 DATA	2013-A	10/10/2012-10/12/2012	n/a	22	2012-11-07	2013-02-06	91	2012-09-28	2013-03-22	175
	2013-B	1/22/2013-1/25/13	4/28/2013- n/a	24	2013-02-07	2013-04-03	55	2012-10-26	2013-04-17	173
	2013-C	12/19/2012-12/24/12	4/15/13- 4/19/13	24	2012-10-25	2013-03-18	144	2012-10-26	2013-04-03	159
	2013-D	1/28/2013-1/31/14	5/22/13- 5/28/13	18	2013-02-07	2013-04-15	67	2013-02-05	2013-05-21	105
	2013-E	2/13/2013- 2/25/13	5/10/13- 5/14/13	24	2013-03-11	2013-05-07	57	2013-02-27	2013-05-14	76
	2013-F0	3/20/13- 3/26/13	5/3/13- 5/7/13	24	2013-03-04	2013-04-25	52	2013-02-27	2013-04-26	58
	2013-G	4/1/2013- 4/5/13	6/25/13- 6/28/13	24	2013-04-06	2013-06-13	68	2013-04-02	2013-06-25	84
	2013-H	3/26/2013- 4/11/13	n/a	24	2013-04-05	2013-05-30	55	2013-04-02	2013-05-28	56
2014 DATA	2014-A	8/18/14- Lost	11/11/14-11/19/14	24	2014-07-17	2014-11-17	123	2014-07-02	2014-11-21	142
	2014-B	7/20/14-7/25/14	12/09/14- 12/17/14	24	2014-08-21	2014-12-09	110	2014-07-15	2014-12-12	150
	2014-C	7/10/14-7/16/14	11/4/14-11/12/14	24	2014-07-17	2014-10-29	104	2014-07-10	2014-11-11	124
	2014-D	7/10/14-7/16/14	9/30/14- 10/7/14	20	2014-07-17	2014-09-29	74	2014-07-11	2014-09-30	81
	2014-E	7/21/14-7/26/14	9/19/14-9/26/14	20	2014-07-23	2014-09-15	54	2014-07-22	2014-09-16	56
	2014-F	7/30/14- 8/12/14	10/8/14- 10/15/14	22	2014-08-13	2014-10-09	57	2014-07-30	2014-10-10	72
	2014-G	7/31/14- 8/11/14	11/11/14- 11/18/14	24	2014-08-29	2014-11-17	80	2014-07-30	2014-11-18	111
	2014-H	8/17/14-8/22/14	11/19/14- 11/26/14	24	2014-08-26	2014-11-20	86	2014-08-13	2014-11-21	100
						Average	79.8125
						STD	27.9218

## Sheet: Anthropometrics
		Subjects:	HEIGHT (m)	WEIGHT (Kg)	BMI (Kg/m2)	Waist (cm)	Hip (cm)	Waist/ Hip Ratio	Waist/ Height Ratio	BP SYST	BP DIAT	Pulse
2013 DATA	2013-A	1:PRE	1.47	107	49.5164	n/a	n/a	#VALUE!	n/a	110	60	72
		1:POST	1.47	97.5	45.1201	121	n/a	#VALUE!	0.823129	116	64	76
	2013-B	2:PRE	1.58	78.2	31.3251	n/a	n/a	#VALUE!	n/a	100	60	72
		2:POST	1.58	76	30.4438	103	n/a	#VALUE!	0.651899	110	68	76
	2013-C	3:PRE	1.65	111	40.7713	n/a	n/a	#VALUE!	n/a	131	70	n/a
		3:POST	1.65	107.3	39.4123	123.5	n/a	#VALUE!	0.748485	110	70	80
		4: PRE	1.58	109	43.6629	109	n/a		0.689873	126	79	83
	2013-D	4: POST	1.58	116	46.4669	110	n/a		0.696203	116	70	n/a
	2013-E	5:PRE	1.54	82	34.5758	104	n/a	#VALUE!	0.675325	106	72	72
		5:POST	1.54	83.7	35.2926	104	n/a	#VALUE!	0.675325	100	68	68
	2013-F	6:PRE	1.65	94	34.5271	98	n/a	#VALUE!	0.593939	112	74	79
		6:POST	1.65	91.2	33.4986	96	n/a	#VALUE!	0.581818	110	70	78
	2013-G	7.PRE	1.73	101	33.7465	172.5	n/a	#VALUE!	0.99711	135	85	84
		7. POST	1.73	102	34.0807	n/a	n/a	#VALUE!	n/a			n/a
	2013-H	8.PRE	1.64	83.2	30.934	98	n/a	#VALUE!	0.597561	108	76	76
		8.POST	1.64	85.1	31.6404	87.63	n/a	#VALUE!	0.534329	100	65	82
2014 DATA	2014-A	9. PRE	1.65	100.6	36.9513	103	122	0.844262	0.624242	120	90	91
		9. POST	1.635	105	39.2784	108	127.5	0.847059	0.66055	130	100	72
	2014-B	10. PRE	1.6	117.5	45.8984	139.5	142	0.982394	0.871875	120	86	92
		10. POST	1.6	114.5	44.7266	144.2	140.5	1.02633	0.90125	148	98	102
	2014-C	12. PRE	1.7	85	29.4118	85	104	0.817308	0.5	102	73	64
		12. POST	1.7	86.2	29.827	96	114.5	0.838428	0.564706	114	70	72
	2014-D	13. PRE	1.68	79.8	28.2738	87	108	0.805556	0.517857	110	76	73
		13. POST	1.68	82.1	29.0887	102.5	112	0.915179	0.610119	114	74	84
	2014-E	14. PRE	1.57	78.5	31.8471	99	105	0.942857	0.630573	110	76	74
		14. POST	1.57	78.5	31.8471	101	109	0.926606	0.643312
	2014-F	15. PRE	1.63	81.2	30.5619	89	101	0.881188	0.546012	106	76	74
		15. POST	1.63	78.5	29.5457	94.5	113.5	0.832599	0.579755
	2014-G	16. PRE	1.76	87.08	28.1121	102	113	0.902655	0.579545	118	78	80
		16. POST	1.73	88.9	29.7036	106	112	0.946429	0.612717	124	90	74
	2014-H	19. PRE	1.65	78	28.6501	97	118	0.822034	0.587879	101	67	83
		19. POST	1.65	77.7	28.5399	111.5	90.5	1.23204	0.675758	108	70	70

## Sheet: AlterG 
	ALTERG DATA: Session/ Bout Number		1	2	3	4	5	6	7	8	9	10	11	12	13	14	15	16	17	18	19	20	21	22	23	24
2013 DATA
	ALTERG DATA: Session/ Bout Number	Date	2012-11-07	2012-11-08	2012-11-14	2012-11-15	2012-11-20	2012-11-28	2012-11-29	2012-12-03	2012-12-05	2012-12-10	2012-12-13	2012-12-19	2012-12-31	2013-01-02	2013-01-03	2013-01-10	2013-01-15	2013-01-16	2013-01-17	2013-01-28	2013-02-05	2013-02-06				MEAN	TOTAL
	2013-A	Time (minutes)	24	24	30	24	21	26	21	21	22	26	25.9	26	26		20	27	31	30.14	21	22	25	21				24.4781	514.04
		Distance (miles)	2.8	1.1	1.4	1.1	1	1.2	1.2	1.1	1.1	1.19	1.23	1.25	1.22	1.32	1	1.41	1.55	1.52	1.8	1.03	1.21	0.97				1.30455	28.7
		% Body wt	50	60	50	60	60	60	50	50	60	60	60	60	60	60	60	60	60	60	60	60	60	60				58.1818
		Incline	0	0	0	0	0	5	5	5	5	7	7	7	10	10	10	10	10	10	10	10	10	10				6.40909
		Calories	n/a	n/a	n/a	n/a	n/a	n/a	n/a	n/a	n/a	n/a	n/a	n/a	n/a	n/a	n/a	n/a	n/a	n/a	n/a	320	214	170				234.667	704
		Avg. speed	2.8	3	3	3.3	3.3	3.3	3.1	3.4	3.5	3.1	3.2	3.3	3.1	3.2	3.2	3.3	3.3	3.3	3.3	3.3	3.1	3.2				3.20909
	2013-B	Date	2013-02-07	2013-02-12	2013-02-13	2013-02-14	2013-02-20	2013-02-21	2013-02-22	2013-02-25	2013-02-27	2013-02-28	2013-03-04	2013-03-06	2013-03-07	2013-03-11	2013-03-13	2013-03-14	2013-03-18	2013-03-19	2013-03-21	2013-03-26	2013-03-27	2013-03-28	2013-04-02	2013-04-03		Mean	Total
		Time (minutes)	30	30.3	30.16	32	30	30	37	32	30.34	30	31	30.3	30	31	31	40	36	35	35	32	34	30.03	32	38		32.3804	777.13
		Distance (miles)	1.79	1.87	2	2.52	1.86	2.31	2.28	2.11	2.23	2.21	2.76	1.9	2.05	2.53	2.2	2.91	2.65	2.8	2.57	2.72	2.55	2.61	2.67	2.57		2.36125	56.67
		% Body wt	60	60	60	60	60	60	55	60	60	60	60	60	60	60	60	60	60	60	60	60	60	60	60	60		59.7917
		Incline	0	0	0	3	5	5	5	5	5	5	5	5	5	10	8	8	8	8	8	8	8	8	10	10		5.91667
		Calories	187	211	228	295	275	332	327	328	341	339	467	262	312	430	352	461	420	447	409	430	454	415	454	436		358.833	8612
		Avg. speed	3.5	4	4.5	5	n/a	3.5	5	3.5	5	5	5.5	4.5		5.5	5.5	5.5	6	6	6	5.5	5.5	6.5	6	6.5		5.15909
	2013-C	Date	2012-10-25	2012-12-14	2013-01-02	2013-01-03	2013-01-07	2013-01-09	2013-01-10	2013-01-14	2013-01-17	2013-01-28	2013-01-30	2013-02-01	2013-02-04	2013-02-11	2013-02-12	2013-02-13	2013-02-15	2013-02-25	2013-02-27	2013-02-28	2013-03-04	2013-03-11	2013-03-14	2013-03-18		Mean	Total
		Time (minutes)	21	30		22	30	30	30	30	30	31	33	32	30	31	29	31	30	35	30.3	31	31	31	38	32		30.3609	698.3
		Distance (miles)	4.5	2.8	1.5	0.75	1	1.35	1.41	1.63	1.84	2.04	2.47	2.35	2.1	3	1.8	2.19	2.1	2.69	2.42	2.67	2.76	2.53	2.6	2.5		2.20833	53
		% Body wt	50	50	60	60	60	55	60	60	60	60	60	60	60	60	60	60	60	60	60	55	55	65	65	60		58.9583
		Incline	2	5	5	5	4	5	5	7	7	10	7	8	n/a	0		10	10	10	10	10	10	10	10	10		7.27273
		Calories	n/a	n/a	n/a	n/a	125	174	181	232	125	455	330	378	n/a	356	316	380	373	462	416	455	467	430	447	420		343.263	6522
		Avg. speed	n/a	n/a	1.4	2	2	3	3	3.5	4	n/a	5	5	n/a	6.5	4	4.5	4.5	5	5	5	5	5.5	5.5	5.5		4.245
	2013-D	Date	2013-02-07	2013-02-12	2013-02-14	2013-02-15	2013-02-21	2013-02-22	2013-02-26	2013-03-04	2013-03-05	2013-03-11	2013-03-13	2013-03-15	2013-03-18	2013-03-20	2013-03-22	2013-03-26	2013-03-27	2013-04-15								Mean	Total
		Time (minutes)	20	31	30	30	30	30	30	32	32	30	31	30	32	30	30	30	30	30								29.8889	538
		Distance (miles)	0.9	1.55	1.83	2	2.31	2.28	2.05	2.07	1.91	2.04	2.19	2.62	2.5	2.46	2.61	2.1	2.61	2.11								2.11889	38.14
		% Body wt	60	60	60	60	60	60	55	55	60	55	60	60	60	60	60	60	60	60								59.1667
		Incline	0	0	0	0	3	5	5	5	5	8	8	8	8	8	8	8	8	8								5.27778
		Calories	72	119	206	224	285	325	320	321	306	331	351	427	400	342	420	350	422	326								308.167	5547
		Avg. speed	3	3.5	n/a	n/a	4.1	4	n/a	4	n/a	5.5	5	5.5	5.5	4.5	6	5.5	7	5								4.86429
	2013-E	Date	2013-03-11	2013-03-13	2013-03-14	2013-03-18	2013-03-20	2013-03-22	2013-03-26	2013-03-27	2013-03-28	2013-04-02	2013-04-03	2013-04-05	2013-04-10	2013-04-11	2013-04-16	2013-04-17	2013-04-19	2013-04-25	2013-04-26	2013-05-01	2013-05-02	2013-05-03	2013-05-06	2013-05-07		Mean	Total
		Time (minutes)	32	30	30	30	30	32	31	31	31	32	30	31	31	30	30	31	30	35	30	30	30	30	30	30		30.7083	737
		Distance (miles)	0.79	2.28	2.1	2.5	2.25	1.5	2.33	2.36	2.35	1.5	2	2.05	2.2	2.34	2.08	1.69	1.7	1.96	1.91	1.45	1.7	2	2.26	2.33		1.98458	47.63
		% Body wt	60	60	60	60	60	60	60	60	60	60	60	60	60	60	60	60	60	70	70	65	70	70	70	70		62.7083
		Incline	0	0	0	0	3	3	5	5	5	8	8	8	8	8	8	10	10	10	10	10	10	10	10	10		6.625
		Calories	140	261	230	290	297	160	330	333	330	236	312	320	346	371	322	292	292	338	325	255	295	347	385	385		299.667	7192
		Avg. speed	3.5	6.5	4.5	6	5	3	5.5	5.5	5.5	3	3.5	5	3.5	3.5	3.5	3.5	3.5	3.5	3.5	3	3.5	4	5	5		4.22917
	2013-F	Date	2013-03-04	2013-03-05	2013-03-07	2013-03-11	2013-03-12	2013-03-13	2013-03-18	2013-03-20	2013-03-21	2013-03-26	2013-03-27	2013-03-29	2013-04-01	2013-04-03	2013-04-05	2013-04-09	2013-04-10	2013-04-12	2013-04-15	2013-04-17	2013-04-19	2013-04-22	2013-04-24	2013-04-25		Mean	Total
		Time (minutes)	30.14	32	30	31	31	30	31	31	30	31	30	30	30	31	30	30	30	30.17	30.16	30.3	30.28	30	30.1	30		30.3812	729.15
		Distance (miles)	1.72	1.91	1.98	2	2	2.86	2.88	2.85	3.12	3.22	3.14	2.88	3.32	3.3	3	3.22	3.24	3.28	3.27	3.31	3.37	3.28	3.27	3.33		2.90625	69.75
		% Body wt	60	60	60	60	60	60	60	60	60	60	60	60	60	60	60	65	65	65	65	65	65	70	70	70		62.5
	B47:C83B47:B129	Incline	0	0	0	3	3	3	5	5	5	8	8	8	10	10	10	10	10	10	10	10	10	10	10	10		7
		Calories	128	241	249	282	281	384	415	407	447	507	497	456	555	552	490	539	542	550	547	553	561	550	547	557		451.542	10837
		Avg. speed	3.5	3.8	4	4	4	6	6	6.2	6.5	6.6	6.7	6.2	6	6.8	6.7	2.2	6.6	n/a	n/a	6.8	6.8	6.6	3.3	6.7		5.54545
	2013-G	Date	2013-04-06	2013-04-10	2013-04-11	2013-04-12	2013-04-17	2013-04-18	2013-04-23	2013-04-24	2013-04-29	2013-05-03	2013-05-08	2013-05-09	2013-05-10	2013-05-14	2013-05-20	2013-05-23	2013-05-24	2013-05-28	2013-05-29	2013-05-30	2013-06-05	2013-06-06	2013-06-07	2013-06-13		Mean	Total
		Time (minutes)	31	30	33	31	32.3	30.47	32	31	30.2	30	30	30.5	30	30	30	30	30	30	30	30	30	30.05	30	30.15		30.4862	731.67
		Distance (miles)	1.65	2.02	2.2	1.86	2.8	1.93	2.14	2.01	2.28	2.5	2.31	2.74	2.6	3.08	2.21	2.52	2.7	2.82	3	3	2.6	3	2.5	2.19		2.44417	58.66
		% Body wt	60	60	60	60	60	60	60	60	60	65	65	65	65	65	65	65	65	65	65	65	70	70	70	70		63.9583
		Incline	0	0	0	0	0	3	4	5	n/a	7	7	7	7	n/a	10	10	10	10	10	10	11	10	11	10		6.45455
		Calories	154	266	265	207	288	260	310	294	360	390	365	425	412	499	376	430	440	475	506	485	442	505	452	379		374.375	8985
		Avg. speed	4	4	4	4		n/a	4.5	3.75	4.75	5.5	4.6	6	6	7	5.5	5.5	5.5	3	6	6	5.5	6	5.5	5.5		5.09545
	2013-H	Date	2013-04-05	2013-04-08	2013-04-11	2013-04-12	2013-04-16	2013-04-18	2013-04-19	2013-04-23	2013-04-25	2013-04-26	2013-04-30	2013-05-02	2013-05-03	2013-05-07	2013-05-09	2013-05-10	2013-05-14	2013-05-15	2013-05-16	2013-05-22	2013-05-23	2013-05-24	2013-05-29	2013-05-30		Mean	Total
		Time (minutes)	30	30	30	31	31	30	30.12	30	30	30.3	30	30	30.34	30	30.16	30	30	30	30.05	30	30	30	30	30		30.1238	722.97
		Distance (miles)	1.81	2.7	3.1	3.11	3.05	1.9	3.33	2	3.86	3.66	3.8	4.23	3.95	4.22	3.77	3.77	3.85	3.5	3.77	3.64	3.46	3.68	3.76	3.42		3.38917	81.34
		% Body wt	60	60	60	60	60	60	60	60	60	60	65	65	65	65	65	65	70	70	65	70	70	65	70	70		64.1667
		Incline	0	0	0	0	4	5	5	7	7	7	8	7	8	8	8	8	9	10	10	9	10	10	10	10		6.66667
		Calories	184	325	357	366	408	474	515	562	582	550	600	636	610	653	588	585	620	582	626	664	579	613	612	571		535.917	12862
		Avg. Speed	4.7	5.3	6.7	7.1	7	7.1	7.7	8.2	8.2	8.5	8.4	8.5	8.5	8	8.2	8	8	7.3	8	8.1	7.5	8	7.1	7		7.54583
2014 DATA	2014-A	Date	2014-07-23	2014-07-30	2014-08-19	2014-08-21	2014-08-25	2014-08-26	2014-08-27	2014-09-02	2014-09-08	2014-09-18	2014-09-19	2014-09-26	2014-09-29	2014-09-30	2014-10-06	2014-10-09	2014-10-14	2014-10-16	2014-10-17	2014-10-23	2014-11-11	2014-11-13	2014-11-14	2014-11-17		Mean	Total
		Time (minutes)	30.2	31.23	31.15	30.4	30.35	31.56	31.15	31.04	30.2	30.26	30.14	30.16	30.25	31.52	30.16	30.1	30	30.22	30.38	30.18	30.15	30.35	30	30.51		30.5325	610.65
		Distance (miles)	1.3	1.54	1.91	2.1	2.02	2.02	2.04	2.27	2.42	2.47	2.46	2.64	2.3	2.67	2.43	2.34	2.52	2.71	2.61	1.62	2.57	2.56	2.23	2.75		2.2195	44.39
		% Body wt	60	60	60	60	60	60	65	65	65	65	65	65	65	65	70	70	70	70	70	70	70	70	70	70		65
		Incline	3	3	3	3	5	5	5	5	5	5	7	7	7	7	7	10	10	10	10	10	10	10	10	10		6.35
		Calories	150	166	240	280	286	292	296	335	356	362	385	410	362	426	380	402	430	460	446	202	438	442	384	467		333.3	6666
		Avg. speed	2.5	3	3.75	4	4	4	4	4.5	5.5	5.5	5.5	5.5	4.5	6.5	4.5	4.5	4.5	6	5.5	3.3	6	6	4.5	6.5		4.5525
	2014-B	Date	2014-08-21	2014-08-22	2014-08-28	2014-08-29	2014-09-05	2014-09-10	2014-09-12	2014-09-17	2014-09-19	2014-09-24	2014-10-01	2014-10-22	2014-10-29	2014-10-31	2014-11-05	2014-11-12	2014-11-13	2014-11-21	2014-11-24	2014-11-25	2014-11-28	2014-12-01	2014-12-08	2014-12-09		Mean	Total
		Time (minutes)	30.25	30	30	30.2	30.3	30.3	30.3	30.06	30.21	30.09	31	30.22	30	30	30	30	30.1	30	30.1	30.15	30.1	30.28	30.15	30.35		30.1733	724.16
		Distance (miles)	0.6	0.74	0.93	1.12	1.2	1.26	1.4	1.45	1.5	1.55	1.58	1.58	1.64	1.66	1.64	1.61	1.65	1.64	1.65	1.64	1.7	1.69	1.74	1.75		1.455	34.92
		% Body wt	60	60	60	60	60	60	65	65	65	65	65	65	65	65	70	70	70	70	70	70	70	70	70	70		65.8333
		Incline	3	3	3	3	5	5	5	5	5	5	7	7	7	7	7	10	10	10	10	10	10	10	10	10		6.95833
		Calories	86	97	113	129	160	166	180	184	190	195	229	228	237	237	238	276	285	283	284	284	291	291	298	299		219.167	5260
		Avg. speed	1	1.5	1.85	2.2	2.4	2.5	2.8	2.9	3	3.1	3.1	3.5	3.3	3.3	3.3	3.2	3.3	3.3	3.3	3.3	3.4	3.4	3.5	3.5		2.91458
	2014-C	Date	2014-07-17	2014-07-18	2014-07-22	2014-07-28	2014-07-29	2014-08-04	2014-08-05	2014-08-06	2014-08-15	2014-08-19	2014-08-27	2014-09-04	2014-09-05	2014-09-10	2014-09-12	2014-09-18	2014-09-19	2014-09-24	2014-09-25	2014-10-10	2014-10-20	2014-10-21	2014-10-29	2014-11-05		Mean	Total
		Time (minutes)	35	41.52	30.42	35.14	33.09	31.3	30.22	31	33.05	30.15	30.45	30.2	30.45	30.16	30.22	30.32	32.03	30.55	30.25	30.3	30.32	31	30	30.3		31.56	757.44
		Distance (miles)	1.5	2.01	1.21	1.37	1.5	1.89	1.25	1.81	1.78	1.33	1.35	1.2	1.32	1.68	1.31	1.31	1.31	1.37	1.24	1.21	1.19	1.28	1.19	1.5		1.42125	34.11
		% Body wt	60	60	60	60	60	65	65	65	65	65	65	65	65	65	70	70	70	70	70	70	70	70	70	70		66.0417
		Incline	3	3	3	3	3	5	5	5	5	5	7	7	7	7	7	10	10	10	10	10	10	10	10	10		6.875
		Calories	166	215	137	156	168	274	164	259	230	172	201	182	197	242	195	234	236	188	222	220	216	236	217	264		207.958	4991
		Avg. speed	2.7	3	2.5	2.4	2.7	4	2.5	3.8	3.7	2.7	2.8	2.5	2.7	3.2	2.7	2.7	2.5	2.4	2.5	2.4	2.4	2.7	2.4	3.1		2.79167
	2014-D	Date	2014-07-17	2014-07-22	2014-07-24	2014-07-28	2014-07-30	2014-07-31	2014-08-14	2014-08-15	2014-08-27	2014-08-29	2014-09-05	2014-09-10	2014-09-12	2014-09-18	2014-09-19	2014-09-22	2014-09-24	2014-09-25	2014-09-26	2014-09-29						Mean	Total
		Time (minutes)	30.47	32.29	32.17	32.59	31.1	33.34	31.4	38.01	30.26	30.41	32.4	30.48	30.06	31.2	30.59	30.2	30.13	31.05	30.19	31.2						31.477	629.54
		Distance (miles)	1.25	1.34	1.55	1.71	1.84	1.94	1.53	1.84	1.45	1.63	1.48	1.75	1.27	1.5	1.81	1.43	1.4	1.44	1.54	1.42						1.556	31.12
		% Body wt	60	60	60	60	60	60	65	65	65	65	65	65	65	65	70	70	70	70	70	70						65	1300
		Incline	3	3	3	3	3	3	5	5	5	5	7	7	7	7	7	10	10	10	10	10						6.15	123
		Calories	140	149	166	181	205	262	195	234	185	203	219	255	190	220	279	251	248	255	269	251						217.85	4357
		Avg. speed	2.5	2.75	3	3	3.75	3.8	3	3	3	5	3	3.5	2.5	3.1	4	2.8	3	2.8	3	3						3.175	63.5
	2014-E	Date	2014-07-23	2014-07-25	2014-07-28	2014-07-29	2014-08-04	2014-08-06	2014-08-08	2014-08-11	2014-08-13	2014-08-19	2014-08-21	2014-08-22	2014-08-25	2014-08-26	2014-08-29	2014-09-03	2014-09-04	2014-09-10	2014-09-12	2014-09-15						Mean	Total
		Time (minutes)	30.45	31.11	31.05	30.2	30.2	31.31	30.12	31.3	30.45	30.25	30.25	30.4	30.45	30.13	30.4	30.25	30.35	30.15	30.39	30.4						30.4805	609.61
		Distance (miles)	1.48	1.43	1.57	1.78	1.75	1.86	1.68	1.7	1.65	1.75	1.61	1.67	1.79	1.72	1.76	1.67	1.58	1.64	1.65	1.63						1.6685	33.37
		% Body wt	60	60	60	60	65	65	65	65	65	65	65	65	65	65	70	70	70	70	70	70						65.5
		Incline	3	3	3	3	5	5	5	5	5	5	7	7	7	7	7	10	10	10	10	10						6.35
		Calories	168	151	213	202	247	251	224	212	211	215	232	241	260	252	263	290	274	286	284	281						237.85	4757
		Avg. speed	2.8	3	3.75	4	3.8	4	3.7	3.4	3.5	3.7	3.2	3.5	3.7	3.8	3.8	3.4	3.2	3.2	3.5	3.4						3.5175
	2014-F	Date	2014-08-13	2014-08-18	2014-08-19	2014-08-21	2014-08-25	2014-08-26	2014-08-27	2014-09-02	2014-09-03	2014-09-15	2014-09-16	2014-09-17	2014-09-22	2014-09-23	2014-09-29	2014-09-30	2014-10-01	2014-10-02	2014-10-06	2014-10-07	2014-10-08	2014-10-10				Mean	Total
		Time (minutes)	31	30.22	32.38	30	30.27	30.2	30.03	30.25	30.2	30	30.25	30.2	30.25	30.3	30.4	30.16	30.14	30.22	30.12	30.16	30.18	21.1				29.9105	658.03
		Distance (miles)	1.37	1.7	1.68	2.1	2.06	2.19	1.98	1.63	2.05	2.19	2	2.03	1.73	1.75	1.87	1.82	1.47	1.23	1.78	1.76	1.88	1.43				1.80455	39.7
		% Body wt	60	60	60	60	60	60	65	65	65	65	65	65	65	65	70	70	70	70	70	70	70	70				65.4545
		Incline	3	3	3	3	5	5	5	5	5	5	7	7	7	7	7	7	7	10	10	10	10	10				6.40909
		Calories	152	207	212	291	305	325	292	223	305	324	312	325	267	270	297	319	258	222	311	307	329	255				277.636	6108
		Avg. speed	2.7	4	3.5	4.3	4.3	4.5	4.3	3	4.3	4.5	4.5	4.3	4.3	3.65	4	4	3	2.5	4.3	4	4	2.5				3.83864
	2014-G	Date	2014-08-29	2014-09-03	2014-09-04	2014-09-10	2014-09-12	2014-09-15	2014-09-17	2014-09-19	2014-09-22	2014-09-26	2014-10-02	2014-10-06	2014-10-08	2014-10-14	2014-10-22	2014-10-24	2014-10-29	2014-10-30	2014-11-03	2014-11-05	2014-11-10	2014-11-12	2014-11-13	2014-11-17		Mean	Total
		Time (minutes)	30.35	30.28	30.45	30	30.5	31.08	30	30.25	37.49	30.23	30.25	31.5	30.08	31.25	30.34	39.49	30.5	30	30	30	30.5	30	30.42	32.36		31.1383	747.32
		Distance (miles)	1.78	2.16	2.02	2.65	2.2	2.28	2.41	1.69	2.7	1.8	1.64	2.11	1.83	2.23	1.89	2.14	1.64	1.63	1.64	1.85	1.57	1.6	1.65	1.86		1.95708	46.97
		% Body wt	60	60	60	60	60	60	65	65	65	65	65	65	65	65	70	70	70	70	70	70	70	70	70	70		65.8333
		Incline	3	3	3	3	5	5	5	5	5	5	7	7	7	7	7	10	10	10	10	10	10	10	10	10		6.95833
		Calories	218	283	262	355	310	323	344	223	383	233	236	322	272	340	328	374	284	282	283	321	274	279	286	323		297.417	7138
		Avg. speed	3.8	5	4.5	5.6	5	5.5	5.6	4	4.25	3.7	3.5	5.2	3.5	5.5	4.1	4	3.6	3.5	3.5	4	3.4	3.5	3.6	3.9		4.23958
	2014-H	Date	2014-08-26	2014-09-29	2014-09-30	2014-10-06	2014-10-07	2014-10-08	2014-10-14	2014-10-15	2014-10-16	2014-10-20	2014-10-21	2014-10-22	2014-10-27	2014-10-29	2014-11-03	2014-11-04	2014-11-07	2014-11-10	2014-11-11	2014-11-12	2014-11-13	2014-11-18	2014-11-19	2014-11-20		Mean	Total
		Time (minutes)	31.21	30.41	30.2	30.1	30.17	30.24	30.25	30	30.14	32.02	30	30.29	30.17	30	30.3	30	30	29.55	30.1	30	30	30	30	30		30.2146	725.15
		Distance (miles)	1.47	1.48	1.58	1.81	1.88	2.09	1.97	2	2.1	1.97	1.82	1.86	1.46	1.71	1.94	1.78	1.52	1.74	1.5	1.49	1.5	1.74	1.76	1.41		1.7325	41.58
		% Body wt	60	60	60	60	60	60	65	65	65	65	65	65	65	65	70	70	70	70	70	70	70	70	70	70		65.8333
		Incline	3	3	3	3	5	5	5	5	5	5	7	7	7	7	7	10	10	10		10	10	10	10	10		6.82609
		Calories	174	159	167	210	251	306	280	299	290	280	281	293	215	253	256	305	265	301	262	262	262	300	303	248		259.25	6222
		Avg. speed	2.8	3	3	3.5	4	4.5	4	4	4	4	4	3.5	3	3.5	4	3	3	3.8	3	3	3	3.5	3.8	3		3.49583

## Sheet: FitBit
			Parameters	FitBit Day #1	Fit Bit Day #2	Fit Bit Day #3	FitBit Day #4	FitBit Day #5	FitBit Day #6	FitBit Day #7	FitBit Day #8	FitBit Day #9	FitBit Day #10	FitBit Day #11	FitBit Day #12	FitBit Day #13	FitBit Day #14
	A:PRE		Date	2012-10-10	2012-10-11	2012-10-12	MEAN	SUM
2013 DATA			Steps	843	11404	8556	6934.33	20803
			Floors	5	2	4	3.66667	11
			Distance (miles)	0.34	5.02	3.86	3.07333	9.22
			Acitivity Score	154	662	542	452.667	1358
			Calories
	A:POST		Date	n/a
			Steps
			Floors
			Distance (miles)
			Acitivity Score
			Calories
	B:PRE		Date	2013-01-22	2013-01-23	2013-01-24	2013-01-25	MEAN	SUM
			Steps	0	6011	4925	9529	6821.67	20465
			Floors	0	8	12	14	11.3333	34
			Distance (miles)	0	2.4	2	3.9	2.76667	8.3
			Acitivity Score	0	301	293	645	413	1239
			Calories
	B:POST		Date	2013-04-28	2013-04-29	2013-04-30	2013-05-01
			Steps	13415	n/a
			Floors	5
			Distance (miles)	5.33
			Acitivity Score	773
			Calories
	C:PRE		Date	2012-12-19	2012-12-20	2012-12-21	2012-12-22	2012-12-23	2012-12-24	MEAN	SUM
			Steps	0	8629	8021	6500	5073	10020	7648.6	38243
			Floors	0	6	15	19	16	12	13.6	68
			Distance (miles)	0	3.43	3.19	2.58	2.02	3.98	3.04	15.2
			Acitivity Score	0	700	711	726	620	891	729.6	3648
			Calories
	C:POST		Date	2013-04-15	2013-04-16	2013-04-17	2013-04-18	2013-04-19	MEAN	SUM
			Steps	13244	9738	887	4159	6376	6880.8	34404
			Floors	3	2	1	3	9	3.6	18
			Distance (miles)	5.71	3.87	0.35	1.65	2.62	2.84	14.2
			Acitivity Score	964	826	90	399	353	526.4	2632
			Calories
	D. PRE		Date	2013-01-28	2013-01-29	2013-01-30	2013-01-31	MEAN	SUM
			Steps	10695	11716	11838	9997	11061.5	44246
			Floors	5	4	12	27	12	48
			Distance (miles)	4.34	4.76	4.8	3.98	4.47	17.88
			Acitivity Score	821	703	813	642	744.75	2979
			Calories						0
	D. POST		Date	2013-05-22	2013-05-23	2013-05-24	2013-05-25	2013-05-26	2013-05-27	2013-05-28	MEAN	SUM
			Steps	3280	3612	0	7759	11784	6767	0	6640.4	33202
			Floors	7	4	3	38	15	26	0	18	93
			Distance (miles)	1.3	1.4	0	3.1	4.9	2.7	0	2.68	13.4
			Acitivity Score	229	231	0	721	821	714	8	543.2	2724
			Calories
	E:PRE		Date	2013-02-13	2013-02-14	2013-02-15	2013-02-16	2013-02-17	2013-02-18	2013-02-19	2013-02-20	2013-02-21	2013-02-22	2013-02-23	2013-02-24	2013-02-25	MEAN	SUM
			Steps	6452	2489	10	47	47	0	0	0	0	8286	6626	0	0	2983.67	23957
			Floors	4	0	0	0	0	0	0	0	39	32	16	0	0	1.33333	91
			Distance (miles)	2.76	0.99	0	0.02	0.02	0	0	0	0	3.31	2.75	0	0	1.25	9.85
			Acitivity Score	1789	1517	1379	1377	1377	1366	1368	1368	1368	1928	1810	1371	1371	1561.67	19389
			Calories															0
	E:POST		Date	2013-05-10	2013-05-11	2013-05-12	2013-05-13	2013-05-14	MEAN	SUM
			Steps	3377	6814	5152	11311	4044	6139.6	30698
			Floors	3	7	9	19	1	7.8	39
			Distance (miles)	1.38	2.72	2.13	4.5	1.66	2.478	12.39
			Acitivity Score	207	546	369	743	272	427.4	2137
			Calories
	F:PRE		Date	2013-03-20	2013-03-21	2013-03-22	2013-03-23	2013-03-24	2013-03-25	2013-03-26	MEAN	SUM
			Steps	0	0	0	0	0	0	0	0	0
			Floors	0	0	0	0	0	0	0	0	0
			Distance (miles)	0	0	0	0	0	0	0	0	0
			Acitivity Score	0	0	0	0	0	0	0	0	0
			Calories									0
	F:POST		Date	2013-05-03	2013-05-04	2013-05-05	2013-05-06	2013-05-07	MEAN	SUM
			Steps	23230	0	0	4427	4850	4638.5	32507
			Floors	10	0	0	10	6	8	26
			Distance (miles)	10.03	0	0	1.76	1.93	1.845	13.72
			Acitivity Score	1478	0	0	273	292	282.5	2043
			Calories
	G.PRE		Date	2013-04-01	2013-04-02	2013-04-03	2013-04-04	2013-04-05	MEAN	SUM
			Steps	0	0	0	0	0	0	0
			Floors	2	2	3	2	4	2.75	13
			Distance (miles)	0	0	0	0	0	0	0
			Acitivity Score	0	0	0	0	0	0	0
			Calories						#DIV/0!	0
	G. POST		Date	2013-06-25	2013-06-26	2013-06-27	2013-06-28	MEAN	SUM
			Steps	7479	2240	6448	7264	5857.75	23431
			Floors	7	2	10	7	6.5	26
			Distance (miles)	25	0.9	2.6	2.9	7.85	31.4
			Acitivity Score						0
			Calories						0
	H.PRE		Date	2013-03-26	2013-03-27	2013-03-28	2013-03-29	2013-03-30	2013-03-31	2013-04-01	2013-04-02	2013-04-03	2013-04-04	2013-04-05	2013-04-06	2013-04-07	2013-04-08	2013-04-09	2013-04-10	2013-04-11	MEAN	SUM
			Steps	0	0	0	0	0	0	0	0	0	0	0	0	0	0	0	0	0	0	0
			Floors	0	4	7	14	0	0	2	2	3	2	4	3	14	0	21	4	2	4.82353	82
			Distance (miles)	0	0	0	0	0	0	0	0	0	0	0	0	0	0	0	0	0	0	0
			Acitivity Score	0	0	0	0	0	0	0	0	0	0	0	0	0	0	0	0	0	0	0
			Calories																		#DIV/0!	0
	H.POST		Date	n/a
			Steps
			Floors
			Distance (miles)
			Acitivity Score
			Calories
	A. PRE		Date	2014-08-03	2014-08-04	2014-08-05	2014-08-06	2014-08-07	2014-08-08	2014-08-09	2014-08-10	2014-08-11	2014-08-12	2014-08-13	2014-08-14	2014-08-15	2014-08-16	MEAN	SUM
			Steps	7251	7247	9675	4708	11110	5179	8201	3804	8961	20110	7938	17458	6229	18050	9708.64	135921
			Floors	16	3	3	8	16	6	10	11	13	19	11	32	16	20	13.1429	184
			Distance (miles)	3.1	3.1	4.2	2	4.8	2.2	3.5	1.6	3.9	8.6	3.4	7.5	2.7	7.8	4.17143	58.4
			Acitivity Score
			Calories	3228	2278	2263	2203	2785	2290	2829	2375	2684	3199	2657	3327	2504	3127	2696.36	37749
	A. POST		Date	2014-11-12	2014-11-13	2014-11-14	2014-11-15	2014-11-16	2014-11-17	2014-11-18	2014-11-19	MEAN	SUM
			Steps	7288	13263	8587	7517	6281	5947	5134	1686	6962.88	55703
			Floors	15	13	24	22	25	10	10	4	15.375	123
			Distance (Km)	5.11	1028	6.61	5.34	4.57	4.13	3.61	1.25	132.327	1058.62
			Acitivity Score
			Calories	1987	2300	2108	2027	2163	1997	1974	1661	2027.12	16217
	B. PRE		Date	2014-07-20	2014-07-21	2014-07-22	2014-07-23	2014-07-24	2014-07-25	MEAN	SUM
			Steps	3506	4363	4322	5350	5331	4267	4523.17	27139
			Floors	3	3	5	4	5	5	4.16667	25
			Distance (miles)	1.4	1.8	1.8	2.2	2.2	1.8	1.86667	11.2
			Acitivity Score
			Calories	2270	2173	2239	2204	2279	2156	2220.17	13321
	B. POST		Date	2014-12-09	2014-12-10	2014-12-11	2014-12-12	2014-12-13	2014-12-14	2014-12-15	2014-12-16	2014-12-17	2014-12-18
			Steps	7426	3260	7018	5410	3660	1466	6936	5755	4238	24
			Floors	10	2	6	3	5	1	6	10	4	0
			Distance (Km)	4.91	2.15	4.64	3.58	2.42	0.97	4.58	3.8	2.8	0.02
			Acitivity Score
			Calories	2441	2232	2377	2305	2339	2042	2378	2365	2289	1755
	C. PRE		Date	2014-07-10	2014-07-11	2014-07-12	2014-07-14	2014-07-15	2014-07-16	MEAN	SUM
			Steps	13573	7755	7539	8262	7096	8855	8846.67	53080
			Floors	n/a	n/a	n/a	n/a	n/a	n/a	n/a	0
			Distance (miles)	5.89	3.36	3.27	3.58	3.08	3.84	3.83667	23.02
			Acitivity Score								0
			Calories	2318	2313	1991	2160	2065	2185	2172	13032
	C. POST		Date	2014-11-04	2014-11-05	2014-11-06	2014-11-07	2014-11-08	2014-11-09	2014-11-10	2014-11-11	MEAN	SUM
			Steps	392	9194	6272	4733	4997	4502	6943	3906	5117.38	40939
			Floors	0	7	6	10	3	10	3	1	5	40
			Distance (miles)	0.17	3.96	2.7	2.04	2.15	1.94	2.99	1.68	2.20375	17.63
			Acitivity Score										0
			Calories	1593	2083	1968	1865	1810	1850	1992	1806	1870.88	14967
	D. PRE		Date	2014-07-10	2014-07-11	2014-07-12	2014-07-14	2014-07-15	2014-07-16	MEAN	SUM
			Steps	8782	13233	12767	11005	7594	7032	10068.8	60413
			Floors	n/a	n/a	n/a	n/a	n/a	n/a	n/a	0
			Distance (miles)	3.84	5.78	5.58	4.81	3.32	3.07	4.4	26.4
			Acitivity Score								0
			Calories	2198	2447	2294	2274	2064	2182	2243.17	13459
	D. POST		Date	2014-09-30	2014-10-01	2014-10-02	2014-10-03	2014-10-04	2014-10-05	2014-10-06	2014-10-07	MEAN	SUM
			Steps	6474	10940	7795	11429	5550	13	2172	4886	6157.38	49259
			Floors	6	6	1	10	12	0	5	18	7.25	58
			Distance (Km)	4.52	7.59	5.41	7.93	3.85	0.01	1.51	3.57	4.29875	34.39
			Acitivity Score										0
			Calories	2000	2297	2116	2391	2189	1550	1801	1864	2026	16208
	E. PRE		Date	2014-07-21	2014-07-22	2014-07-23	2014-07-24	2014-07-25	2014-07-26	MEAN	SUM
			Steps	9751	16286	15700	16511	13644	11104	13832.7	82996
			Floors	0	22	5	0	10	4	6.83333	41
			Distance (Km)	6.3	10.6	10.5	10.7	8.9	7.2	9.03333	54.2
			Acitivity Score								0
			Calories	2114	2540	2475	2524	2359	2274	2381	14286
	E. POST		Date	2014-09-19	2014-09-20	2014-09-21	2014-09-22	2014-09-23	2014-09-24	2014-09-25	2014-09-26	MEAN	SUM
			Steps	6676	12813	11370	7171	7511	4518	8429	3480	7746	61968
			Floors	4	0	9	4	15	13	3	7	6.875	55
			Distance (Km)	4.87	9.34	8.29	5.23	5.48	3.29	6.14	2.54	5.6475	45.18
			Acitivity Score										0
			Calories	1985	2351	2255	1974	2145	1967	2111	1719	2063.38	16507
	F. PRE		Date	2014-07-30	2014-07-31	2014-08-01	2014-08-06	2014-08-07	2014-08-08	2014-08-09	2014-08-10	2014-08-11	2014-08-12	MEAN	SUM	* all dates not consecutive or shown
			Steps	4051	8597	8692	7986	9030	14750	1328	898	6604	8243	7017.9	70179	* BEST 3 consecutive days
			Floors	4	32	5	0	0	16	0	0	0	4	6.1	61
			Distance (Km)	2.7	5.8	5.8	5.4	6.1	10	0.9	0.6	4.4	5.6	4.73	47.3
			Acitivity Score												0
			Calories	1796	2099	2088	2108	2215	2471	1631	1706	n/a	2067	2020.11	18181
	F. POST		Date	2014-10-08	2014-10-09	2014-10-10	2014-10-11	2014-10-12	2014-10-13	2014-10-14	MEAN	SUM
			Steps	6960	8854	7079	546	1143	530	4367	4211.29	29479
			Floors	0	4	5	0	0	1	3	1.85714	13
			Distance (Km)	4.68	5.96	4.76	0.37	0.77	0.036	2.96	2.79086	19.536
			Acitivity Score									0
			Calories	2011	2097	2063	1652	1690	1597	1865	1853.57	12975
	G. PRE		Date	2014-07-31	2014-08-01	2014-08-02	2014-08-05	2014-08-06	2014-08-07	MEAN	SUM
			Steps	9191	8855	10300	9034	10304	10385	9678.17	58069
			Floors	n/a	n/a	n/a	n/a	n/a	n/a		0
			Distance (miles)	4.2	4	4.7	4.1	4.7	4.7	4.4	26.4
			Acitivity Score
			Calories	2310	n/a	2401	2317	2395	2384	2361.4	11807
	G. POST		Date	2014-11-10	2014-11-11	2014-11-12	2014-11-13	2014-11-14	2014-11-15	2014-11-16	2014-11-17	2014-11-18	2014-11-19	2014-11-20
			Steps	5114	6427	13344	11405	9677	0	11	9898	3118	2315
			Floors	8	10	1	10	15	0	0	7	4	5
			Distance (miles)	2.37	2.89	6	5.13	4.35	0	0	4.45	1.42	1.06
			Acitivity Score
			Calories	2092	2092	2092	2092	2092			2092	2092	2092
	H. PRE		Date	2014-08-17	2014-08-18	2014-08-19	2014-08-20	2014-08-21	2014-08-22	MEAN	SUM
			Steps	4376	6307	4929	3952	3412	6870	4974.33	29846
			Floors	12	11	16	16	18	20	15.5	93
			Distance (Km)	2.98	4.35	3.38	2.72	2.32	4.73	3.41333	20.48																			2.12074	14.8452
			Acitivity Score
			Calories	1820	1978	1804	1729	1695	1925	1825.17	10951
	H. POST		Date	2014-11-20	2014-11-21	2014-11-22	2014-11-23	2014-11-24	2014-11-25	2014-11-26	MEAN	SUM
			Steps	7934	9519	1207	4953	1789	4727	9	5021.5	30129
			Floors	15	8	4	7	7	4	0	7.5	45
			Distance (Km)	5.4	6.48	0.82	3.37	1.22	3.22	0.01	3.41833	20.51
			Acitivity Score
			Calories	2129	2254	1623	1863	1749	1854	1479	1912	11472
