# Supplementary material for: A pilot study of metabolic fitness effects of weight-supported walking in women with obesity
Source: PLoS One. 2019 Feb 20;14(2):e0211529. doi: 10.1371/journal.pone.0211529 (PMC6382100; doi:10.1371/journal.pone.0211529)
Supplement: S1 Dataset — (ZIP) [file pone.0211529.s007.zip › Single-Time Point Fitness Data 6.23.17 (2).xlsx]

## Sheet: CRP
								t-Test: Paired Two Sample for Means
n=16	PRE	POST	DELTA	% CHANGE					PRE	POST
2013-A	7	9	2	28.5714				Mean	6.81875	6.33125
2013-B	4	4	0	0				Variance	24.9883	22.1956
2013-C	23	20	-3	-13.0435				Observations	16	16
2013-D	8	6	-2	-25				Pearson Correlation	0.79548
2013-E	4	4	0	0				Hypothesized Mean Difference	0
2013-F	4	5	1	25				df	15
2013-G	4	5	1	25				t Stat	0.625597
2013-H	6	4	-2	-33.3333				P(T<=t) one-tail	0.270491
2014-A	4	4	0	0				t Critical one-tail	1.75305
2014-B	12.7	4	-8.7	-68.5039				P(T<=t) two-tail	0.540982
2014-C	4	4	0	0				t Critical two-tail	2.13145
2014-D	4	4	0	0
2014-E	7.5	4.8	-2.7	-36
2014-F	4	4	0	0
2014-G	8.9	15.5	6.6	74.1573
2014-H	4	4	0	0

## Sheet: IL-6
							t-Test: Paired Two Sample for Means
n=16	PRE	POST	DELTA	% CHANGE				PRE	POST
2013-A	22.02	68.01	45.99	208.856			Mean	7.36688	11.6275
2013-B	4.94	4.94	0	0			Variance	23.7166	264.938
2013-C	4.94	4.94	0	0			Observations	16	16
2013-D	4.94	4.94	0	0			Pearson Correlation	0.942046
2013-E	4.94	4.94	0	0			Hypothesized Mean Difference	0
2013-F	4.94	4.94	0	0			df	15
2013-G	14.68	22.17	7.49	51.0218			t Stat	-1.44393
2013-H	4.94	4.94	0	0			P(T<=t) one-tail	0.0846595
2014-A	11.86	24.41	12.55	105.818			t Critical one-tail	1.75305
2014-B	5.87	4.94	-0.93	-15.8433			P(T<=t) two-tail	0.169319
2014-C	4.94	6.35	1.41	28.5425			t Critical two-tail	2.13145
2014-D	5.29	4.94	-0.35	-6.61626
2014-E	8.75	4.94	-3.81	-43.5429
2014-F	4.94	4.94	0	0
2014-G	4.94	10.76	5.82	117.814
2014-H	4.94	4.94	0	0

## Sheet: TNF-a
							t-Test: Paired Two Sample for Means
n=16	PRE	POST	DELTA	% CHANGE				PRE	POST
2013-A	4.5	4.95	0.45	10			Mean	2.965	3.10062
2013-B	2.49	2.46	-0.03	-1.20482			Variance	2.29753	2.11842
2013-C	2.95	2.91	-0.04	-1.35593			Observations	16	16
2013-D	2.45	3.31	0.86	35.102			Pearson Correlation	0.958125
2013-E	2.27	1.84	-0.43	-18.9427			Hypothesized Mean Difference	0
2013-F	1.93	2.23	0.3	15.544			df	15
2013-G	3.77	3.89	0.12	3.18302			t Stat	-1.24986
2013-H	2.26	2.99	0.73	32.3009			P(T<=t) one-tail	0.115251
2014-A	3.37	3.67	0.3	8.90208			t Critical one-tail	1.75305
2014-B	7.07	6.99	-0.08	-1.13154			P(T<=t) two-tail	0.230502
2014-C	4.35	3.84	-0.51	-11.7241			t Critical two-tail	2.13145
2014-D	1.67	1.83	0.16	9.58084
2014-E	3.98	3.45	-0.53	-13.3166
2014-F	1.94	2.77	0.83	42.7835
2014-G	1.48	1.48	0	0
2014-H	0.96	1	0.04	4.16667
																		QC1	16.6
																		QC2	49.6

## Sheet: ADIPONECTIN
Adiponectin (total)
n=16	PRE	POST	DELTA	% CHANGE
2013-A	15563487	15853234	289747	1.86171
2013-B	9957313	9228873	-728440	-7.31563
2013-C	7124482	7229698	105216	1.47682
2013-D	14328863	18365212	4036349	28.1694
2013-E	19280670	20421890	1141220	5.91899
2013-F	9288625	6031461	-3257164	-35.0662
2013-G	4796224	4771588	-24636	-0.513654
2013-H	7968756	6094716	-1874040	-23.5173
2014-A	10775276	9930853	-844423	-7.83667
2014-B	10638250	11695475	1057225	9.93796
2014-C	15744932	17488620	1743688	11.0746
2014-D	11470066	16347703	4877637	42.5249
2014-E	13844110	11224498	-2619612	-18.9222
2014-F	18397366	16164704	-2232662	-12.1358
2014-G	3667642	6417873	2750231	74.9864
2014-H	14564283	14909731	345448	2.37188
t-Test: Paired Two Sample for Means
	PRE	POST
Mean	1.17131e+07	1.2011e+07
Variance	2.07496e+13	2.60296e+13
Observations	16	16
Pearson Correlation	0.892957
Hypothesized Mean Difference	0
df	15
t Stat	-0.518788
P(T<=t) one-tail	0.305739
t Critical one-tail	1.75305
P(T<=t) two-tail	0.611477
t Critical two-tail	2.13145

## Sheet: TG
	TG									t-Test: Paired Two Sample for Means
	pre	post	Delta	% change
2013-A	92	69	-23	-25							pre	post
2013-B	96	107	11	11.4583						Mean	71.25	62.875
2013-C	63	57	-6	-9.52381						Variance	705	503.85
2013-D	92	57	-35	-38.0435						Observations	16	16
2013-E	40	34	-6	-15						Pearson Correlation	0.853749
2013-F	64	63	-1	-1.5625						Hypothesized Mean Difference	0
2013-G	133	117	-16	-12.0301						df	15
2013-H	63	55	-8	-12.6984						t Stat	2.42281
2014-A	56	52	-4	-7.14286						P(T<=t) one-tail	0.0142614
2014-B	100	78	-22	-22						t Critical one-tail	1.75305
2014-C	50	39	-11	-22						P(T<=t) two-tail	0.0285228
2014-D	34	48	14	41.1765						t Critical two-tail	2.13145
2014-E	90	71	-19	-21.1111
2014-F	46	58	12	26.087
2014-G	59	59	0	0
2014-H	62	42	-20	-32.2581

## Sheet: Lipid Panel
	Subjects:	CRP	TG	HDL	LDL	Total Cholesterol
2013 DATA	A:PRE	7	92	41	103.6	163
	A:POST	9	69	38	92.2	144
	B:PRE	<4	96	82	104.8	206
	B:POST	<4	107	68	95.6	185
	C:PRE	23	63	43	105.4	161
	C:POST	20	57	48	108.6	168
	D. PRE	8	92	41	119.6	179
	D. POST	6	57	47	120.6	179
	E:PRE	<4	40	50	72	130
	E:POST	<4	34	47	70.2	124
	F:PRE	4	64	47	53.2	113
	F:POST	5	63	37	55.4	105
	G.PRE	<4	133	41	n/a
	G. POST	5	117	46	n/a
	H.PRE	6	63	44	128.4	185
	H.POST	<4	55	45	122	178
2014 DATA	A. PRE	<4.0	56	46	90	155
	A. POST	<4.0	52	48	104	162
	B. PRE	12.7	100	42	116	178
	B. POST	<4.0	78	49	143	208
	C. PRE	< 4.0	50	56	119	185
	C. POST	< 4.0	39	63	111	182
	D. PRE	< 4.0	34	41	68	116
	D. POST	< 4.0	48	40	67	117
	E. PRE	7.5	90	52	88	158
	E. POST	4.8	71	47	156	217
	F. PRE	< 4.0	46	40	82	131
	F. POST	<4.0	58	38	67	117
	G. PRE	8.9	59	34	75	121
	G. POST	15.5	59	52	91	155
	H. PRE	<4.0	62	41	62	115
	H. PRE	<4.0	42	42	38	88

## Sheet: HDL
HDL											t-Test: Paired Two Sample for Means
n=16	pre	post	delta	% Change
2013-A	41	38	-3	-7.31707								pre	post
2013-B	82	68	-14	-17.0732							Mean	46.3125	47.125
2013-C	43	48	5	11.6279							Variance	118.763	72.5167
2013-D	41	47	6	14.6341							Observations	16	16
2013-E	50	47	-3	-6							Pearson Correlation	0.72439
2013-F	47	37	-10	-21.2766							Hypothesized Mean Difference	0
2013-G	41	46	5	12.1951							df	15
2013-H	44	45	1	2.27273							t Stat	-0.43112
2014-A	46	48	2	4.34783							P(T<=t) one-tail	0.336256
2014-B	42	49	7	16.6667							t Critical one-tail	1.75305
2014-C	56	63	7	12.5							P(T<=t) two-tail	0.672513
2014-D	41	40	-1	-2.43902							t Critical two-tail	2.13145
2014-E	52	47	-5	-9.61538
2014-F	40	37	-3	-7.5
2014-G	34	52	18	52.9412
2014-H	41	42	1	2.43902

## Sheet: GLUCAGON
Glucagon
n=16	PRE	POST	DELTA	% CHANGE		t-Test: Paired Two Sample for Means
2013-A	17.11	53.2	36.09	210.929
2013-B	23.2	19.86	-3.34	-14.3966			PRE	POST
2013-C	12.46	16.58	4.12	33.0658		Mean	19.7275	18.1844
2013-D	20.56	17.63	-2.93	-14.251		Variance	69.0621	114.569
2013-E	26.55	8.2	-18.35	-69.1149		Observations	16	16
2013-F	24.23	20.79	-3.44	-14.1973		Pearson Correlation	0.00264636
2013-G	43.6	20.33	-23.27	-53.3716		Hypothesized Mean Difference	0
2013-H	21.47	14.31	-7.16	-33.3489		df	15
2014-A	18.65	24.82	6.17	33.0831		t Stat	0.456084
2014-B	16.58	9.35	-7.23	-43.6068		P(T<=t) one-tail	0.327431
2014-C	16.58	16.03	-0.55	-3.31725		t Critical one-tail	1.75305
2014-D	11.13	9.71	-1.42	-12.7583		P(T<=t) two-tail	0.654863
2014-E	26.36	8.2	-18.16	-68.8923		t Critical two-tail	2.13145
2014-F	10.08	12.78	2.7	26.7857
2014-G	10.78	15.75	4.97	46.1039
2014-H	16.3	23.41	7.11	43.6196

## Sheet: GIP
GIP (total)
33.54			GIP
65.17			n=16	PRE	POST	DELTA	% CHANGE
			2013-A	33.54	65.17	31.63	94.3053
46.33			2013-B	46.33	99.58	53.25	114.936
99.58			2013-C	50.95	74.53	23.58	46.2807
			2013-D	30.55	29.45	-1.1	-3.60065
50.95			2013-E	20.68	13.07	-7.61	-36.7988
74.53			2013-F	60.44	42.89	-17.55	-29.0371
			2013-G	98.05	57.5	-40.55	-41.3565
30.55			2013-H	75.72	47.78	-27.94	-36.8991
29.45			2014-A	33.26	27	-6.26	-18.8214
			2014-B	85.46	29.05	-56.41	-66.0075
20.68			2014-C	29.1	42.33	13.23	45.4639
13.07			2014-D	29.39	22.75	-6.64	-22.5927
			2014-E	39.29	18.74	-20.55	-52.3034
60.44			2014-F	20.11	34.33	14.22	70.7111
42.89			2014-G	72.38	98.27	25.89	35.7695
			2014-H	24.1	27.79	3.69	15.3112
98.05			standard deviation	24.5238	26.707	28.1781
57.5
			t-Test: Paired Two Sample for Means
75.72
47.78				PRE	POST
			Mean	46.8344	45.6394
			Variance	601.417	713.263
33.26			Observations	16	16
27			Pearson Correlation	0.397488
			Hypothesized Mean Difference	0
85.46			df	15
29.05			t Stat	0.169635
			P(T<=t) one-tail	0.433782
29.1			t Critical one-tail	1.75305
42.33			P(T<=t) two-tail	0.867564
			t Critical two-tail	2.13145
29.39
22.75
39.29
18.74
20.11
34.33
72.38
98.27
24.1
27.79

## Sheet: LEPTIN 
Leptin
n=16	PRE	POST	DELTA	% CHANGE
2013-A	24392	28114	3722	15.2591
2013-B	18829	21906	3077	16.3418
2013-C	36453	38153	1700	4.66354
2013-D	27436	49316	21880	79.7492
2013-E	44054	40068	-3986	-9.04799
2013-F	20171	18090	-2081	-10.3168
2013-G	30328	33686	3358	11.0723
2013-H	30142	34048	3906	12.9587
2014-A	32401	39451	7050	21.7586
2014-B	17682	20060	2378	13.4487
2014-C	41067	53505	12438	30.2871
2014-D	18526	28140	9614	51.8946
2014-E	73467	64126	-9341	-12.7146
2014-F	33921	25195	-8726	-25.7245
2014-G	31114	36238	5124	16.4685
2014-H	16119	23070	6951	43.123
t-Test: Paired Two Sample for Means
	PRE	POST
Mean	31006.4	34572.9
Variance	1.99521e+08	1.64396e+08
Observations	16	16
Pearson Correlation	0.841136
Hypothesized Mean Difference	0
df	15
t Stat	-1.85347
P(T<=t) one-tail	0.0417938
t Critical one-tail	1.75305
P(T<=t) two-tail	0.0835877
t Critical two-tail	2.13145

[truncated: 5 more sheets: Ghrelin , CORTISOL , OXYTOCIN , OREXIN-a, B-ENDORPHIN]
