# Supplementary material for: A pilot study of metabolic fitness effects of weight-supported walking in women with obesity
Source: PLoS One. 2019 Feb 20;14(2):e0211529. doi: 10.1371/journal.pone.0211529 (PMC6382100; doi:10.1371/journal.pone.0211529)
Supplement: S1 Dataset — (ZIP) [file pone.0211529.s007.zip › Insulin Analysis (1).xlsx]

## Sheet: Insulin
		Insulin
		0	15	30	60	90	120	SUM	MEAN	STD	STANDARDIZE	AUC		n=16	Pre						Post						% CHANGE
2013-A	PRE	690	1141	1568	2657	4466	3629	14151	2358.5	1485.66	-1.12307	312240			Baseline	2HR	PEAK	AUC			Baseline	2HR	PEAK	AUC			Baseline	2HR	PEAK	AUC
	POST	1035	1040	1874	2370	1853	1446	9618	1603	526.967	-1.07787	205872		2013-A	690	3629	4466	312240		2013-A	1035	1446	2370	205872		2013-A	50	-60.1543	-46.9324	-34.0661
														2013-B	632	1580	1580	148368		2013-B	432	2121	2541	168648		2013-B	-31.6456	34.2405	60.8228	13.6687
2013-B	PRE	632	801	1026	1455	1489	1580	6983	1163.83	399.299	-1.33192	148368		2013-C	264	3666	3666	283152		2013-C	772	2093	4591	364032		2013-C	192.424	-42.9078	25.2319	28.5642
	POST	432	570	694	1239	2541	2121	7597	1266.17	879.151	-0.948832	168648		2013-D	397	1426	1426	127848		2013-D	293	1214	1421	108984		2013-D	-26.1965	-14.8668	-0.350631	-14.755
														2013-E	453	1971	2324	221496		2013-E	199	1010	2238	141600		2013-E	-56.0706	-48.757	-3.70052	-36.0711
2013-C	PRE	264	1878	2855	2364	2649	3666	13676	2279.33	1150.71	-1.75138	283152		2013-F	804	2929	3697	309696		2013-F	725	1854	3866	338184		2013-F	-9.82587	-36.7019	4.57127	9.1987
	POST	772	1261	4591	3913	3799	2093	16429	2738.17	1574.97	-1.24838	364032		2013-G	1552	6250	10915	851520		2013-G	285	4486	8263	601248		2013-G	-81.6366	-28.224	-24.2968	-29.3912
														2013-H	316	2087	3557	273816		2013-H	365	1672	2820	183384		2013-H	15.5063	-19.885	-20.7197	-33.0266
2013-D	PRE	397	395	1049	1233	1222	1426	5722	953.667	448.153	-1.24214	127848		2014-A	671	3894	3894	344976		2014-A	902	3658	3658	355872		2014-A	34.4262	-6.06061	-6.06061	3.15848
	POST	293	320	697	916	1421	1214	4861	810.167	462.154	-1.11904	108984		2014-B	677	3392	3524	323976		2014-B	358	1567	3120	212088		2014-B	-47.1196	-53.8031	-11.4642	-34.5359
														2014-C	225	768	1556	129024		2014-C	355	378	2590	136272		2014-C	57.7778	-50.7812	66.4524	5.61756
2013-E	PRE	453	1090	2299	2182	2324	1971	10319	1719.83	771.841	-1.64131	221496		2014-D	214	1823	1706	163416		2014-D	128	1164	1164	95304		2014-D	-40.1869	-36.1492	-31.7702	-41.6801
	POST	199	1257	1232	1221	2238	1010	7157	1192.83	651.145	-1.52629	141600		2014-E	811	5450	7584	603144		2014-E	267	2076	7094	439320		2014-E	-67.0777	-61.9083	-6.46097	-27.1617
														2014-F	280	1194	3035	211248		2014-F	231	740	2277	122592		2014-F	-17.5	-38.0235	-24.9753	-41.9677
2013-F	PRE	804	1870	3697	2834	2640	2929	14774	2462.33	1001.28	-1.65621	309696		2014-G	395	2742	5041	373968		2014-G	369	2124	4611	353784		2014-G	-6.58228	-22.5383	-8.53005	-5.39725
	POST	725	1415	3856	3866	3790	1854	15506	2584.33	1419.25	-1.31009	338184		2014-H	205	701	1267	99312		2014-H	329	1062	2238	159936		2014-H	60.4878	51.4979	76.6377	61.044
2013-G	PRE	1552	7956	10915	7036	9727	6250	43436	7239.33	3273.48	-1.73739	851520					mean	298575					mean	249195					mean	-11.0501
	POST	285	577	8263	4404	7614	4486	25629	4271.5	3367.77	-1.18372	601248					SD	193245					SD	143586					SD	29.432
2013-H	PRE	316	1690	2230	3557	3219	2087	13099	2183.17	1157.7	-1.61283	273816
	POST	365	1105	2820	1779	1005	1672	8746	1457.67	840.041	-1.30073	183384
2014-A	PRE	671	1333	3260	2843	3706	3894	15707	2617.83	1320.36	-1.47447	344976
	POST	902	2147	2750	2354	5164	3658	16975	2829.17	1452.57	-1.32673	355872
2014-B	PRE	677	3062	3524	2898	3008	3392	16561	2760.17	1048.21	-1.98735	323976
	POST	358	1549	3120	2635	1157	1567	10386	1731	1002.11	-1.3701	212088
2014-C	PRE	225	1047	1718	1556	1109	768	6423	1070.5	540.995	-1.56286	129024
	POST	355	2590	768	2514	1663	378	8268	1378	1025.6	-0.997463	136272
2014-D	PRE	214	409	1367	1706	1699	1823	7218	1203	709.772	-1.39341	163416
	POST	128	879	778	823	1078	1164	4850	808.333	365.568	-1.86103	95304
2014-E	PRE	811	3719	5174	6112	7584	5450	28850	4808.33	2328.72	-1.71654	603144
	POST	267	2557	2239	6629	7094	2076	20862	3477	2744.59	-1.16958	439320
2014-F	PRE	280	2319	3035	2300	1993	1194	11121	1853.5	973.889	-1.61569	211248
	POST	231	2277	2183	1362	592	740	7385	1230.83	856.386	-1.1675	122592
2014-G	PRE	395	3722	3092	5041	4312	2742	19304	3217.33	1611.58	-1.75128	373968
	POST	369	2877	4583	4611	3054	2124	17618	2936.33	1599.03	-1.60556	353784
2014-H	PRE	205	931	1267	1221	744	701	5069	844.833	391.763	-1.63321	99312
	POST	329	1356	2238	1476	1559	1062	8020	1336.67	628.085	-1.60435	159936

## Sheet: Baseline
t-Test: Paired Two Sample for Means
	pre	post
	Baseline	Baseline
Mean	536.625	440.312
Variance	119648	71372.4
Observations	16	16
Pearson Correlation	0.149176
Hypothesized Mean Difference	0
df	15
t Stat	0.952908
P(T<=t) one-tail	0.177871
t Critical one-tail	1.75305
P(T<=t) two-tail	0.355741
t Critical two-tail	2.13145

## Sheet: 2HR
t-Test: Paired Two Sample for Means
	pre	post
	2HR	2HR
Mean	2718.88	1791.56
Variance	2.56431e+06	1.08646e+06
Observations	16	16
Pearson Correlation	0.788923
Hypothesized Mean Difference	0
df	15
t Stat	3.67789
P(T<=t) one-tail	0.00111911
t Critical one-tail	1.75305
P(T<=t) two-tail	0.00223821
t Critical two-tail	2.13145

## Sheet: PEAK
t-Test: Paired Two Sample for Means
	pre	post
	PEAK	PEAK
Mean	3702.38	3428.88
Variance	6.40735e+06	3.74648e+06
Observations	16	16
Pearson Correlation	0.926596
Hypothesized Mean Difference	0
df	15
t Stat	1.05557
P(T<=t) one-tail	0.153935
t Critical one-tail	1.75305
P(T<=t) two-tail	0.307869
t Critical two-tail	2.13145

## Sheet: AUC
t-Test: Paired Two Sample for Means
	pre	post
	AUC	AUC
Mean	298575	249195
Variance	3.73435e+10	2.06168e+10
Observations	16	16
Pearson Correlation	0.907813
Hypothesized Mean Difference	0
df	15
t Stat	2.26842
P(T<=t) one-tail	0.0192499
t Critical one-tail	1.75305
P(T<=t) two-tail	0.0384999
t Critical two-tail	2.13145
